# Supplementary material for: Associations of SARS-CoV-2 serum IgG with occupation and demographics of military personnel
Source: PLoS One. 2021 Aug 30;16(8):e0251114. doi: 10.1371/journal.pone.0251114 (PMC8405017; doi:10.1371/journal.pone.0251114)
Supplement: S1 Table — (XLSX) [file pone.0251114.s003.xlsx]

## Sheet: Table 1
Supplemental Material for: Associations of SARS-CoV-2 serum IgG with occupation and demographics of military personnel Joseph Zell, Adam V Wisnewski, Jian Liu, Jon Klein, Carolina Lucas, Martin Slade, Akiko Iwasaki and Carrie A Redlich
S1 Table . Parsimonious (adjusted) logistic regression model of demographic/occupational data and SARS-CoV-2 serum IgG.
Parameter	Level	N	Spike IgG +/-
			Parsimonious (Adjusted) Logistic Regression Model
			Estimate	Standard Error	Odds Ratio			Wald Chi-Square	Pr > χ2	Wald Chi-Square	Pr > χ2
					Estimate	L95%	U95%
Race	Asian	25	0.0921	0.5774	1.398	0.403	4.85	0.0255	0.8732	13.8046	0.0169
	Black	77	0.5194	0.3726	2.143	1.117	4.111	1.9426	0.1634
	Mixed	39	-1.4732	0.8736	0.292	0.039	2.173	2.8437	0.0917
	Other	7	0.5437	0.9261	2.196	0.259	18.624	0.3446	0.5572
	Unknown	120	0.561	0.3411	2.234	1.293	3.862	2.7048	0.1
	White	720	0 (Reference)	-	1 (Reference)	-	-	-	-
Hispanic	Hispanic	171
	Not Hispanic	817	0 (Reference)	-	1 (Reference)	-	-	-	-
Exposed COVID	Yes	136	0.3525	0.1323	2.024	1.205	3.399	7.1016	0.0077	7.1016	0.0077
	Maybe/No	852	0 (Reference)	-	1 (Reference)	-	-	-	-
Number in Household	6 or more	67	0.4118	0.1643	2.279	1.197	4.339	6.2812	0.0122	6.2812	0.0122
	Less than 6	921	0 (Reference)	-	1 (Reference)	-	-	-	-
Age [years]	per year	988
Smoking Category	Current	77
	Previous	279
	Never	631	0 (Reference)	-	1 (Reference)	-	-	-	-
Vaping Category	Current	66
	Previous	88
	Never	834	0 (Reference)	-	1 (Reference)	-	-	-	-
Alcohol	Yes - every day	29
	Yes - weekly	289
	Yes - monthly	398
	No	272	0 (Reference)	-	1 (Reference)	-	-	-	-
Sex	Female	200
	Male	788	0 (Reference)	-	1 (Reference)	-	-	-	-
Branch	Air Force	154
	Unknown	96
	Army	738	0	.	1 (Reference)	.	.	.	.
MOS	2T	7	0.3614	0.6292	4.095	0.759	22.102	0.3299	0.5657	7.3189	0.0257
	92F	7	0.6871	0.6016	5.672	1.185	27.142	1.3043	0.2534
	All Other	974	0 (Reference)	-	1 (Reference)	-	-	-	-
