# Supplementary material for: Associations of SARS-CoV-2 serum IgG with occupation and demographics of military personnel
Source: PLoS One. 2021 Aug 30;16(8):e0251114. doi: 10.1371/journal.pone.0251114 (PMC8405017; doi:10.1371/journal.pone.0251114)
Supplement: S2 Table — (XLSX) [file pone.0251114.s004.xlsx]

## Sheet: Table 1
Supplemental Material for: Associations of SARS-CoV-2 serum IgG with occupation and demographics of military personnel Joseph Zell, Adam V Wisnewski, Jian Liu, Jon Klein, Carolina Lucas, Martin Slade, Akiko Iwasaki and Carrie A Redlich
S2 Table. Unadjusted linear regression model of demographic/occupational data and SARS-CoV- 2 serum IgG.
Parameter	Level	N	Spike IgG ELISA OD
			Unadjusted Linear Regression Models
			Estimate	Standard Error	eestimate	L95%	U95%	t Value	Pr > |t|	F Value	Pr > F
Race	Asian	25	0.0995	0.174	1.1047	-0.2419	0.441	0.57	0.5674	4.98	0.0002
	Black	77	0.3382	0.1002	1.4025	0.1416	0.5349	3.37	0.0008
	Mixed	39	-0.0462	0.1406	0.9549	-0.3221	0.2298	-0.33	0.7427
	Other	7	0.0838	0.3249	1.0874	-0.5537	0.7213	0.26	0.7964
	Unknown	120	0.3331	0.0843	1.3953	0.1677	0.4986	3.95	<.0001
	White	720	0 (Reference)	-	1 (Reference)	-	-	-	-
Hispanic	Hispanic	171	0.1949	0.0724	1.2151	0.0528	0.3688	2.69	0.0072	7.25	0.0072
	Not Hispanic	817	0 (Reference)	-	1 (Reference)	-	-	-	-
Exposed COVID	Yes	136	0.1942	0.0797	1.2143	0.0377	0.3506	2.44	0.015	5.93	0.015
	Maybe/No	852	0 (Reference)	-	1 (Reference)	-	-	-	-
Number in Household	6 or more	67	0.2695	0.1092	1.3093	0.0552	0.4839	2.47	0.0138	6.09	0.0138
	Less than 6	921	0 (Reference)	-	1 (Reference)	-	-	-	-
Age [years]	per year	988	0.005	0.0026	1.005	0	0.0101	1.95	0.051	3.82	0.051
Smoking Category	Current	77	0.0409	0.1046	1.0418	-0.1643	0.2461	0.39	0.6956	0.74	0.4774
	Previous	279	-0.066	0.0622	0.9362	-0.188	0.0561	-1.06	0.289
	Never	631	0 (Reference)	-	1 (Reference)	-	-	-	-
Vaping Category	Current	66	0.0684	0.1107	1.0708	-0.1489	0.2857	0.62	0.5369	0.58	0.5584
	Previous	88	0.0907	0.097	1.0949	-0.0998	0.2811	0.93	0.3504
	Never	834	0 (Reference)	-	1 (Reference)	-	-	-	-
Alcohol	Yes - every day	29	-0.0667	0.1691	0.9355	-0.3985	0.2651	-0.39	0.6933	0.85	0.4686
	Yes - weekly	289	-0.0946	0.073	0.9097	-0.2379	0.0486	-1.3	0.1953
	Yes - monthly	398	0.0022	0.068	1.0022	-0.1312	0.1356	0.03	0.9741
	No	272	0 (Reference)	-	1 (Reference)	-	-	-	-
Sex	Female	200	-0.2648	0.0679	0.7673	-0.398	-0.1317	-3.9	0.0001	15.23	0.0001
	Male	788	0 (Reference)	-	1 (Reference)	-	-	-	-
Branch	Air Force	154	-0.1314	0.0765	0.8768	-0.2815	0.0186	-1.72	0.0859	1.49	0.2264
	Unknown	96	-0.0096	0.0928	0.9905	-0.1917	0.1726	-0.1	0.918
	Army	738	0 (Reference)	.	1 (Reference)	.	.	.	.
MOS	2T	7	0.9166	0.3259	2.5009	0.2771	1.5562	2.81	0.005	6.49	0.0016
	92F	7	0.7405	0.3259	2.0969	0.1009	1.38	2.27	0.0233
	All Other	974	0 (Reference)	-	1 (Reference)	-	-	-	-
