# Supplementary material for: Associations of SARS-CoV-2 serum IgG with occupation and demographics of military personnel
Source: PLoS One. 2021 Aug 30;16(8):e0251114. doi: 10.1371/journal.pone.0251114 (PMC8405017; doi:10.1371/journal.pone.0251114)
Supplement: S3 Table — (XLSX) [file pone.0251114.s005.xlsx]

## Sheet: Table 1
Supplemental Material for: Associations of SARS-CoV-2 serum IgG with occupation and demographics of military personnel Joseph Zell, Adam V Wisnewski, Jian Liu, Jon Klein, Carolina Lucas, Martin Slade, Akiko Iwasaki and Carrie A Redlich
S3 Table. Parsimonious (adjusted) linear regression model of demographic/occupational data and SARS-CoV-2 serum IgG.
Parameter	Level	N	Spike IgG ELISA OD
			Parsimonious (Adjusted) Linear Regression Model
			Estimate	Standard Error	eestimate	L95%	U95%	t Value	Pr > |t|	F Value	Pr > F
Race	Asian	25	0.153	0.171	1.1653	-0.18	0.4887	0.89	0.3713	6.32	<.0001
	Black	77	0.3893	0.1019	1.476	0.19	0.5892	3.82	0.0001
	Mixed	39	0.0147	0.1382	1.0148	-0.26	0.2859	0.11	0.9154
	Other	7	0.1256	0.3186	1.1338	-0.5	0.7508	0.39	0.6936
	Unknown	120	0.3808	0.0837	1.4635	0.22	0.5452	4.55	<.0001
	White	720	0 (Reference)	-	1 (Reference)	-	-	-	-
Hispanic	Hispanic	171
	Not Hispanic	817	0 (Reference)	-	1 (Reference)	-	-	-	-
Exposed COVID	Yes	136	0.2284	0.0779	1.2566	0.08	0.3813	2.93	0.0035	8.59	0.0035
	Maybe/No	852	0 (Reference)	-	1 (Reference)	-	-	-	-
Number in Household	6 or more	67	0.2375	0.107	1.2681	0.03	0.4474	2.22	0.0266	4.93	0.0266
	Less than 6	921	0 (Reference)	-	1 (Reference)	-	-	-	-
Age [years]	per year	988	0.0076	0.0026	1.0076	0	0.0126	2.94	0.0034	8.64	0.0034
Smoking Category	Current	77
	Previous	279
	Never	631	0 (Reference)	-	1 (Reference)	-	-	-	-
Vaping Category	Current	66
	Previous	88
	Never	834	0 (Reference)	-	1 (Reference)	-	-	-	-
Alcohol	Yes - every day	29
	Yes - weekly	289
	Yes - monthly	398
	No	272	0 (Reference)	-	1 (Reference)	-	-	-	-
Sex	Female	200	-0.2849	0.0671	0.7521	-0.42	-0.1532	-4.25	<.0001	18.04	<.0001
	Male	788	0 (Reference)	-	1 (Reference)	-	-	-	-
Branch	Air Force	154
	Unknown	96
	Army	738	0	.	1 (Reference)	.	.	.	.
MOS	2T	7	0.9565	0.3186	2.6025	0.33	1.5817	3	0.0027	6.5	0.0016
	92F	7	0.6412	0.3188	1.8988	0.02	1.2668	2.01	0.0445
	All Other	974	0 (Reference)	-	1 (Reference)	-	-	-	-
