# Supplementary material for: Associations of SARS-CoV-2 serum IgG with occupation and demographics of military personnel
Source: PLoS One. 2021 Aug 30;16(8):e0251114. doi: 10.1371/journal.pone.0251114 (PMC8405017; doi:10.1371/journal.pone.0251114)
Supplement: S1 Dataset — (XLSX) [file pone.0251114.s006.xlsx]

## Sheet: nationalguard_dataset
NGID	Exposed_COVID	number_in_household	Alcohol	Spike_IgG_pos_neg	Spike_IgG_B	B_Date	Age	Sex	Zip_code	Race	Ethnicity	MOS	branch_use	smoking_cat	vaping_cat
NG905	Maybe	3	Yes - monthly	negative	0.005	5/21/2020	29	Female	06037	White		42A	Army	Never	Never
NG1001	No	2	Yes - weekly	negative	0.0085	5/21/2020	31	Female	01106	Asian		17D	Army	Never	Never
NG924	Yes	1	Yes - monthly	negative	0.0095	5/21/2020	29	Female	06026	White		3F	Air Force	Never	Never
NG945	No	4	Yes - monthly	negative	0.012	5/21/2020	20	Female	06770	White	Hispanic	68W	Army	Never	Never
NG931	No	1	Yes - weekly	negative	0.012	5/21/2020	28	Male	06032	White		11B	Army	Never	Never
NG922	No	5	Yes - monthly	negative	0.0125	5/21/2020	23	Male	06076	White		15D	Army	Never	Never
NG961	No	2	Yes - weekly	negative	0.014	5/21/2020	33	Male	06905	White		11A	Army	Never	Never
NG908	Maybe	4	No	negative	0.015	5/21/2020	22	Male	06461	White		11B	Army	Never	Never
NG914	Maybe	1	Yes - weekly	negative	0.015	5/21/2020	46	Female	02816	White		420A	Army	Previous	Never
NG963	No	1	Yes - weekly	negative	0.016	5/21/2020	29	Female	06010	White		42A	Army	Never	Never
NG1157	No	3	No	negative	0.0175	5/21/2020	19	Male	06021	White		11B	Army	Previous	Previous
NG939	Yes	1	Yes - every day	negative	0.0175	5/21/2020	48	Male	06374	White		68W	Army	Previous	Never
NG897	No	6 or more	Yes - monthly	negative	0.0185	5/21/2020	21	Male	06479	White		11B	Army	Never	Never
NG915	No	5	Yes - monthly	negative	0.02	5/21/2020	48	Male	06248	White		15U	Army	Never	Never
NG1897	Yes	6 or more	Yes - monthly	negative	0.02	7/25/2020	25	Male	11801	White		00E	Army	Previous	Never
NG978	No	3	Yes - monthly	negative	0.022	5/22/2020	23	Female	06106	unknown	Hispanic	4N0X1	Air Force	Never	Never
NG1888	No	5	Yes - monthly	negative	0.0225	7/14/2020	39	Female	06111	Black or African American		3F	Air Force	Never	Never
NG948	No	4	Yes - weekly	negative	0.023	5/21/2020	24	Male	06787	White		11B	Army	Previous	Current
NG981	No	6 or more	Yes - monthly	negative	0.0245	5/22/2020	36	Male	06109	White		15B	Army	Never	Never
NG1017	Maybe	2	Yes - monthly	negative	0.0245	5/21/2020	55	Male	06096	White		2W	Air Force	Never	Never
NG1105	Maybe	1	Yes - monthly	negative	0.0245	5/22/2020	30	Female	06109	White		3D	Air Force	Never	Never
NG865	No	1	Yes - weekly	negative	0.025	5/19/2020	46	Male	06095	White	Hispanic	12M	Army	Never	Never
NG907	Maybe	3	Yes - monthly	negative	0.025	5/21/2020	25	Male	06042	White		79T	Army	Never	Never
NG1012	Maybe	2	No	negative	0.025	5/21/2020	31	Female	06238	White		15T	Army	Never	Never
NG929	No	4	No	negative	0.0265	5/21/2020	19	Male	06851	White	Hispanic	11C	Army	Previous	Never
NG999	Yes	3	Yes - monthly	negative	0.0265	5/22/2020	22	Female	06475	White		68W	Army	Previous	Never
NG1053	Yes	1	Yes - monthly	negative	0.028	5/20/2020	21	Female	06340	Black or African American		Administration	Unknown	Never	Never
NG1116	No	3	No	negative	0.0285	5/22/2020	26	Male	01373	White		11B	Army	Never	Never
NG1059	No	5	Yes - weekly	negative	0.0285	5/22/2020	41	Male	06070	White		11M	Air Force	Previous	Never
NG1013	No	2	No	negative	0.029	5/21/2020	36	Male	06492	White		11B	Army	Never	Never
NG916	Maybe	2	Yes - weekly	negative	0.029	5/21/2020	35	Male	06078	White		15G	Army	Previous	Never
NG899	Maybe	3	No	negative	0.0295	5/21/2020	20	Male	06019	White		11B	Army	Never	Never
NG971	No	2	Yes - weekly	negative	0.0295	5/22/2020	29	Male	10255	White		1A	Air Force	Never	Never
NG1005	No	1	Yes - weekly	negative	0.0295	5/21/2020	32	Male	06040	White		38B	Unknown	Previous	Never
NG920	No	1	Yes - monthly	negative	0.0295	5/21/2020	33	Male	06260	White		11B	Army	Current	Never
NG1175	No	1	Yes - monthly	negative	0.03	5/21/2020	31	Female	06242	White		13B	Army	Never	Never
NG1158	No	1	No	negative	0.03	5/21/2020	36	Male	06062	White		15N	Army	Current	Never
NG1097	No	3	No	negative	0.0305	5/22/2020	28	Male	06037	White		11B	Army	Never	Never
NG1035	Maybe	5	No	negative	0.0305	5/21/2020	37	Male	06035	White		32EX	Air Force	Never	Never
NG1058	No	2	Yes - monthly	negative	0.032	5/20/2020	27	Male	06489	White		3D	Air Force	Never	Never
NG923	Maybe	3	Yes - monthly	negative	0.0335	5/21/2020	26	Male	06096	White	Hispanic	15N	Army	Never	Never
NG918	No	4	Yes - monthly	negative	0.0335	5/21/2020	29	Female	06095	White	Hispanic	42A	Army	Previous	Never
NG930	No	4	No	negative	0.0345	5/21/2020	20	Male	06850	White		68W	Army	Previous	Current
NG1852	No	1	Yes - weekly	negative	0.035	6/12/2020	29	Female	06019	Mixed	Hispanic	Administration	Unknown	Never	Never
NG770	Maybe	2	Yes - weekly	negative	0.035	5/19/2020	58	Male	06790	White		Logistics Specialist	Unknown	Current	Never
NG1092	Maybe	2	Yes - weekly	negative	0.0355	5/20/2020	35	Female	06078	White		21R	Air Force	Never	Never
NG1002	Maybe	6 or more	No	negative	0.0355	5/21/2020	39	Female	06062	White		8000	Air Force	Never	Never
NG989	Yes	2	Yes - every day	negative	0.0355	5/22/2020	24	Male	06001	White		31A	Army	Previous	Never
NG906	Yes	3	Yes - weekly	negative	0.0355	5/21/2020	45	Male	06614	White		91B	Army	Previous	Previous
NG912	Maybe	2	Yes - monthly	negative	0.0355	5/21/2020	23	Male	06513	unknown	Hispanic	11B	Army	Current	Previous
NG1006	Maybe	2	Yes - monthly	negative	0.036	5/21/2020	40	Male	06033	White		2A	Air Force	Never	Never
NG1077	No	2	Yes - every day	negative	0.036	5/20/2020	54	Male	06447	White		153A	Army	Current	Never
NG1016	Maybe	4	Yes - monthly	negative	0.037	5/21/2020	40	Male	01085	White		11M	Air Force	Never	Never
NG891	No	4	No	negative	0.0375	5/21/2020	23	Male	06234	White		11B	Army	Never	Never
NG1080	No	5	No	negative	0.0375	5/20/2020	50	Male	06067	White		2A	Air Force	Never	Never
NG983	Maybe	5	Yes - monthly	negative	0.0375	5/22/2020	29	Male	06082	White		15B	Army	Never	Never
NG1060	No	3	Yes - monthly	negative	0.038	5/22/2020	35	Male	06071	White		21R	Air Force	Never	Never
NG933	No	5	Yes - monthly	negative	0.038	5/21/2020	35	Male	06238	White		11B	Army	Never	Never
NG754	No	5	Yes - weekly	negative	0.0385	5/19/2020	52	Female	06415	White		90A	Army	Never	Never
NG1172	No	5	Yes - monthly	negative	0.0385	5/21/2020	29	Female	06226	White		1N	Air Force	Never	Never
NG1831	No	4	Yes - weekly	negative	0.0385	6/12/2020	31	Female	06111	White		70K	Army	Never	Never
NG1842	No	1	Yes - monthly	negative	0.039	6/12/2020	36	Female	06511	White		153D	Army	Never	Never
NG1169	No	3	No	negative	0.039	5/21/2020	28	Male	06023	White		35F	Army	Never	Never
NG1015	No	1	No	negative	0.0395	5/21/2020	56	Male	01085	White		1A	Air Force	Never	Never
NG1877	No	3	Yes - weekly	negative	0.04	7/14/2020	47	Male	06238	White		4A071	Air Force	Previous	Never
NG1832	Maybe	4	Yes - weekly	negative	0.0405	6/12/2020	39	Male	06426	White		153M	Army	Previous	Never
NG771	Yes	5	Yes - monthly	negative	0.041	5/19/2020	26	Male	06478	White		25S	Army	Never	Never
NG942	No	2	Yes - weekly	negative	0.041	5/21/2020	26	Male	06405	White		92Y	Army	Never	Never
NG1118	No	3	No	negative	0.0415	5/22/2020	27	Male	06037	White		2A	Air Force	Previous	Never
NG1128	Yes	2	No	negative	0.042	5/22/2020	50	Female	06374	White		Unknown	Unknown	Never	Never
NG1019	No	4	Yes - weekly	negative	0.042	5/21/2020	31	Male	06051	Black or African American		38B	Unknown	Previous	Current
NG174	Yes	6 or more	Yes - weekly	negative	0.043	4/28/2020	26	Male	06450	White		68W	Army	Never	Never
NG837	No	5	No	negative	0.0435	5/20/2020	21	Male	06226	unknown	Hispanic	11B	Army	Never	Previous
NG1164	Yes	5	Yes - weekly	negative	0.0435	5/21/2020	36	Male	06108	Mixed		11B	Army	Current	Current
NG1850	Maybe	3	Yes - monthly	negative	0.044	6/12/2020	39	Male	06410	Mixed		11B	Army	Previous	Never
NG1864	Maybe	4	Yes - monthly	negative	0.0445	7/14/2020	33	Male	06082	White		2T	Air Force	Never	Never
NG1155	Maybe	6 or more	Yes - monthly	negative	0.0455	5/20/2020	48	Male	04949	White		94R	Army	Previous	Never
NG965	No	2	Yes - monthly	negative	0.0455	5/22/2020	34	Male	06060	White		11M	Air Force	Previous	Never
NG1637	No	4	Yes - monthly	negative	0.046	6/8/2020	34	Female	06360	White		15P	Unknown	Current	Previous
NG911	No	2	Yes - monthly	negative	0.0465	5/21/2020	36	Male	06515	Black or African American		68W	Army	Never	Never
NG1823	No	3	Yes - monthly	negative	0.0465	6/12/2020	26	Male	06057	White		11B	Army	Current	Never
NG1140	No	2	Yes - monthly	negative	0.047	5/22/2020	29	Male	06035	White		2A	Air Force	Previous	Previous
NG1050	No	2	No	negative	0.0475	5/22/2020	49	Male	01077	White		2A	Air Force	Never	Never
NG1876	No	4	Yes - monthly	negative	0.0475	7/14/2020	32	Male	06042	White		1A	Air Force	Previous	Previous
NG847	No	5	No	negative	0.048	5/20/2020	22	Female	06457	Mixed		92A	Army	Never	Never
NG1064	No	2	No	negative	0.048	5/22/2020	27	Male	06118	White		1A	Air Force	Previous	Never
NG1021	Yes	3	Yes - weekly	negative	0.0485	5/21/2020	39	Male	06451	White		15B	Army	Never	Never
NG1004	Maybe	1	Yes - weekly	negative	0.0485	5/21/2020	27	Female	06082	White		92Y	Army	Never	Never
NG1030	No	2	Yes - monthly	negative	0.0485	5/21/2020	48	Female	01501	White		3D	Air Force	Previous	Never
NG1076	Maybe	4	Yes - weekly	negative	0.049	5/20/2020	49	Male	06798	White		915A	Army	Never	Never
NG991	Yes	4	Yes - weekly	negative	0.049	5/22/2020	44	Female	06070	White		46N3	Air Force	Previous	Never
NG1011	Yes	2	Yes - weekly	negative	0.0495	5/21/2020	31	Male	06035	White		2A	Air Force	Never	Never
NG1898	Maybe	4	Yes - every day	negative	0.05	7/25/2020	38	Male	06247	White		66H	Army	Never	Never
NG926	Yes	3	Yes - weekly	negative	0.0505	5/21/2020	33	Male	06437	White	Hispanic	11A	Army	Previous	Never
NG919	No	4	Yes - monthly	negative	0.0505	5/21/2020	54	Male	06483	White		11Z	Army	Current	Never
NG1885	Maybe	2	Yes - weekly	negative	0.051	7/14/2020	50	Female	06042	White		2G	Air Force	Never	Never
NG1088	No	2	Yes - weekly	negative	0.0515	5/20/2020	46	Male	06247	White		155A	Army	Previous	Never
NG1111	No	3	Yes - monthly	negative	0.052	5/22/2020	27	Male	06473	Asian		11B	Army	Never	Previous
NG1124	Maybe	4	Yes - weekly	negative	0.052	5/22/2020	24	Male	06712	White		3D	Air Force	Previous	Previous
NG185	No	1	No	negative	0.0525	5/11/2020	39	Male	06905	White	Hispanic	00E	Army	Never	Never
NG1071	Maybe	2	Yes - weekly	negative	0.0525	5/22/2020	26	Male	06106	White		25U	Army	Never	Never
NG934	No	4	No	negative	0.053	5/21/2020	29	Male	06401	Black or African American		11C	Army	Never	Never
NG1163	Maybe	1	Yes - weekly	negative	0.053	5/20/2020	43	Male	06078	White		15G	Army	Previous	Never
NG1009	No	2	Yes - monthly	negative	0.0535	5/21/2020	43	Male	06002	White		8000	Air Force	Never	Never
NG251	No	2	Yes - weekly	negative	0.0535	5/11/2020	35	Female	06111	White		92Y	Army	Never	Never
NG927	Maybe	5	No	negative	0.0535	5/21/2020	28	Male	06451	White	Hispanic	25U	Army	Previous	Never
NG1632	No	1	Yes - weekly	negative	0.054	6/8/2020	27	Male	06512	White		officer	Unknown	Never	Never
NG874	No	3	Yes - weekly	negative	0.0545	5/19/2020	49	Male	06612	White		Unknown	Unknown	Never	Never
NG1139	No	1	Yes - weekly	negative	0.0545	5/22/2020	28	Male	06457	White		11C	Army	Never	Never
NG1099	No	2	Yes - monthly	negative	0.0545	5/22/2020	37	Female	06712	Mixed		35P	Air Force	Previous	Never
NG962	Yes	3	Yes - weekly	negative	0.0545	5/21/2020	41	Male	06249	White		15U	Army	Previous	Never
NG910	No	4	Yes - weekly	negative	0.0545	5/21/2020	56	Male	01550	White		30C0	Air Force	Previous	Never
NG11	Maybe	2	No	negative	0.055	4/20/2020	31	Male	06417	White		68W	Army	Never	Never
NG1653	No	4	Yes - monthly	negative	0.055	6/8/2020	38	Male	06498	White		Marine Science Technician	Unknown	Never	Never
NG699	No	3	Yes - weekly	negative	0.055	5/19/2020	42	Female	06489	White		920B	Army	Previous	Never
NG1045	No	2	No	negative	0.0555	5/22/2020	32	Male	06085	Black or African American		Operation management CE	Unknown	Never	Never
NG763	Maybe	2	Yes - monthly	negative	0.0555	5/19/2020	31	Male	06083	White		42A	Army	Never	Never
NG1085	Maybe	3	No	negative	0.0555	5/20/2020	47	Female	06108	White		Civilian	Unknown	Never	Never
NG1131	No	3	Yes - monthly	negative	0.0556	5/22/2020	32	Male	06051	unknown	Hispanic	1C	Air Force	Never	Never
NG1106	No	1	Yes - monthly	negative	0.056	5/22/2020	39	Female	06082	White		25B	Army	Previous	Never
NG1234	No	2	Yes - monthly	negative	0.0565	5/21/2020	29	Female	06082	White		Bioenvironmental Engineer	Unknown	Never	Never
NG1063	Maybe	4	No	negative	0.057	5/22/2020	27	Female	06082	White		8000	Air Force	Never	Never
NG1084	No	5	Yes - weekly	negative	0.0575	5/20/2020	39	Male	06063	White		154G	Army	Previous	Current
NG1149	Maybe	3	Yes - weekly	negative	0.058	5/21/2020	41	Male	06279	White		11A	Army	Never	Never
NG870	No	2	Yes - monthly	negative	0.058	5/19/2020	22	Male	06040	White		25B	Army	Never	Never
NG517	No	2	No	negative	0.0585	5/18/2020	30	Female	12561	White	Hispanic	92A	Army	Never	Current
NG925	Maybe	4	Yes - monthly	negative	0.0585	5/21/2020	39	Male	06415	White		2W	Air Force	Previous	Previous
NG1156	No	3	No	negative	0.059	5/21/2020	30	Female	06450	unknown	Hispanic	42A	Army	Never	Never
NG775	No	2	No	negative	0.059	5/19/2020	26	Male	06457	unknown	Hispanic	31E	Army	Never	Never
NG984	No	5	Yes - weekly	negative	0.059	5/22/2020	41	Male	06082	White		2A	Air Force	Previous	Never
NG967	Maybe	2	No	negative	0.0595	5/22/2020	20	Female	06084	White		2A	Air Force	Never	Never
NG997	No	4	No	negative	0.0595	5/22/2020	20	Female	06877	White		15U	Army	Never	Never
NG335	No	4	Yes - monthly	negative	0.06	5/13/2020	25	Male	06040	Black or African American		31E	Army	Never	Never
NG241	Maybe	2	No	negative	0.06	5/11/2020	42	Female	06095	White		68W	Army	Previous	Never
NG900	No	4	Yes - weekly	negative	0.06	5/21/2020	35	Male	06385	White		11A	Army	Current	Current
NG1886	Maybe	1	Yes - monthly	negative	0.0605	7/14/2020	23	Male	06040	Mixed		LGRM/LRS	Unknown	Never	Never
NG886	Maybe	1	No	negative	0.0605	5/21/2020	28	Male	06521	White		68W	Army	Never	Never
NG606	Maybe	2	No	negative	0.0605	5/18/2020	45	Male	06118	White		70K	Army	Never	Never
NG1220	No	5	Yes - weekly	negative	0.062	5/21/2020	41	Male	06498	White		11B	Army	Never	Never
NG1087	No	3	Yes - weekly	negative	0.062	5/20/2020	40	Male	06424	White		88M	Army	Never	Never
NG195	No	2	Yes - weekly	negative	0.0625	5/11/2020	27	Male	06330	White		42R	Army	Never	Never
NG1049	Maybe	5	Yes - weekly	negative	0.0625	5/20/2020	32	Male	06795	White		920A	Army	Previous	Never
NG1217	No	2	No	negative	0.063	5/21/2020	29	Male	06032	White		11B	Army	Never	Never
NG1022	No	4	Yes - weekly	negative	0.063	5/21/2020	36	Male	06071	White		11M	Air Force	Never	Never
NG917	No	4	Yes - weekly	negative	0.063	5/21/2020	33	Male	01516	White		15T	Army	Never	Never
NG855	Maybe	2	Yes - monthly	negative	0.063	5/20/2020	29	Female	06492	White		68G	Army	Never	Never
NG1839	Maybe	2	Yes - monthly	negative	0.0635	6/12/2020	48	Male	11572	White		2F	Air Force	Never	Never
NG638	Yes	6 or more	Yes - every day	negative	0.0635	5/18/2020	39	Male	80921	White		60W	Army	Never	Never
NG208	No	3	Yes - monthly	negative	0.064	5/11/2020	23	Male	06382	White		42R	Army	Never	Never
NG397	No	4	Yes - monthly	negative	0.064	5/13/2020	43	Male	06484	White		68W	Army	Previous	Never
NG759	Maybe	2	Yes - weekly	negative	0.065	5/19/2020	29	Female	06053	Asian		68W	Army	Never	Never
NG953	No	4	Yes - weekly	negative	0.065	5/21/2020	36	Male	06795	White		11A	Army	Never	Never
NG193	No	4	No	negative	0.065	5/11/2020	24	Male	06880	White		42R	Army	Never	Never
NG1137	No	2	Yes - monthly	negative	0.065	5/22/2020	32	Male	06472	White		2A	Air Force	Current	Never
NG27	No	1	Yes - monthly	negative	0.0655	4/20/2020	50	Female	06111	White		70K	Army	Never	Never
NG227	No	3	Yes - weekly	negative	0.0655	5/11/2020	44	Female	06704	Black or African American		25B	Army	Previous	Never
NG1146	No	3	No	negative	0.066	5/20/2020	38	Male	01077	White		Aircraft Crew Chief	Unknown	Never	Never
NG1130	No	2	Yes - monthly	negative	0.066	5/22/2020	37	Male	06460	White		Operations	Unknown	Never	Never
NG788	Maybe	5	Yes - monthly	negative	0.066	5/19/2020	23	Male	06410	White		25U	Army	Previous	Current
NG175	No	4	Yes - weekly	negative	0.0665	4/28/2020	24	Male	06712	White		09R	Army	Never	Current
NG409	No	3	Yes - weekly	negative	0.067	5/13/2020	46	Female	06239	White		68W	Army	Never	Never
NG601	Maybe	2	Yes - weekly	negative	0.067	5/18/2020	25	Female	06110	White	Hispanic	25A	Army	Previous	Never
NG1033	Maybe	4	Yes - weekly	negative	0.0675	5/21/2020	55	Male	06070	White		?	Unknown	Never	Never
NG796	No	5	Yes - weekly	negative	0.0675	5/19/2020	38	Male	06021	White		35D	Army	Previous	Never
NG170	Maybe	3	No	negative	0.068	4/23/2020	34	Male	06854	unknown	Hispanic	68W	Army	Never	Never
NG1081	Maybe	4	Yes - monthly	negative	0.068	5/22/2020	32	Male	06905	White	Hispanic	68W	Army	Never	Never
NG1151	No	2	Yes - monthly	negative	0.068	5/21/2020	26	Male	06070	White		11B	Army	Never	Never
NG140	Maybe	5	Yes - monthly	negative	0.068	4/22/2020	26	Male	06037	White		11B	Army	Never	Previous
NG1838	Maybe	1	Yes - monthly	negative	0.0685	6/12/2020	25	Male	06416	White		15T	Army	Never	Never
NG242	Maybe	4	Yes - weekly	negative	0.069	5/11/2020	58	Male	06410	Asian		62F	Army	Never	Never
NG1020	No	5	Yes - monthly	negative	0.069	5/21/2020	38	Male	06093	White		1A	Air Force	Never	Never
NG1008	Maybe	3	Yes - monthly	negative	0.069	5/22/2020	34	Female	06029	White		92A	Army	Current	Never
NG773	Maybe	1	Yes - monthly	negative	0.0695	5/19/2020	35	Female	06010	White		2S	Air Force	Never	Previous
NG632	No	3	Yes - monthly	negative	0.0695	5/18/2020	53	Male	75158	White		70K	Army	Previous	Never
NG372	No	1	No	negative	0.07	5/13/2020	27	Female	06010	unknown	Hispanic	92G	Army	Never	Never
NG901	Yes	1	Yes - monthly	negative	0.07	5/21/2020	26	Male	06455	White		31A	Army	Previous	Never
NG1658	No	5	Yes - monthly	negative	0.07	6/8/2020	42	Male	06492	White		15P	Unknown	Previous	Never
NG139	No	3	Yes - monthly	negative	0.0705	4/22/2020	21	Male	06040	unknown	Hispanic	11B	Army	Never	Previous
NG494	No	1	Yes - weekly	negative	0.0705	5/14/2020	25	Male	12538	White		11B	Army	Previous	Current
NG1889	Yes	5	Yes - monthly	negative	0.071	7/14/2020	34	Male	01106	unknown	Hispanic	65FX	Air Force	Never	Never
NG259	No	2	No	negative	0.071	5/11/2020	21	Female	06010	White	Hispanic	88M	Army	Never	Never
NG206	No	1	Yes - monthly	negative	0.071	5/11/2020	25	Male	06067	White		42R	Army	Never	Never
NG294	No	2	Yes - weekly	negative	0.071	5/13/2020	21	Male	06277	White		11B	Army	Current	Never
NG872	No	2	Yes - monthly	negative	0.0715	5/19/2020	31	Female	06516	Black or African American		31A	Army	Never	Never
NG45	No	4	Yes - weekly	negative	0.0715	4/20/2020	47	Male	06029	Mixed		92Y	Army	Never	Never
NG1165	No	2	Yes - monthly	negative	0.0715	5/21/2020	36	Male	06096	White		3E	Air Force	Never	Never
NG53	No	3	Yes - weekly	negative	0.0715	4/20/2020	52	Male	06096	White		38F	Air Force	Never	Never
NG260	No	4	No	negative	0.0715	5/11/2020	34	Male	06107	White		42R	Army	Never	Never
NG1880	No	5	Yes - monthly	negative	0.0715	7/14/2020	46	Male	06040	unknown	Hispanic	3E	Air Force	Previous	Never
NG867	No	2	No	negative	0.072	5/19/2020	30	Female	06382	Mixed		2S	Air Force	Never	Never
NG1847	No	2	Yes - weekly	negative	0.072	6/12/2020	27	Male	02129	unknown	Hispanic	15A	Army	Never	Never
NG1650	Maybe	1	Yes - monthly	negative	0.0725	6/8/2020	31	Female	06516	White		idk	Unknown	Previous	Previous
NG1027	No	5	Yes - monthly	negative	0.073	5/21/2020	50	Female	01020	White		1C	Air Force	Previous	Never
NG1086	No	6 or more	Yes - monthly	negative	0.0735	5/20/2020	25	Male	06360	Black or African American		88M	Army	Never	Never
NG1859	No	3	No	negative	0.074	7/14/2020	27	Male	06516	unknown	Hispanic	Vm	Unknown	Never	Never
NG247	Yes	5	Yes - weekly	negative	0.074	5/11/2020	48	Male	06410	White		66H	Army	Never	Never
NG830	No	3	No	negative	0.074	5/20/2020	54	Male	06074	White		91X	Army	Never	Never
NG950	No	4	Yes - monthly	negative	0.0745	5/21/2020	33	Male	06902	Asian		11C	Army	Never	Never
NG502	No	5	Yes - monthly	negative	0.0745	5/14/2020	20	Male	06335	White		68W	Army	Never	Current
NG216	No	3	No	negative	0.0745	5/11/2020	45	Female	06801	unknown	Hispanic	42A	Army	Previous	Never
NG255	No	4	Yes - monthly	negative	0.0745	5/11/2020	24	Female	06114	unknown	Hispanic	92G	Army	Previous	Previous
NG633	Yes	5	No	negative	0.075	5/18/2020	31	Male	37040	Mixed		68W	Army	Previous	Never
NG147	No	2	Yes - weekly	negative	0.075	4/22/2020	25	Male	06047	White		11B	Army	Current	Never
NG861	No	1	No	negative	0.0755	5/20/2020	44	Male	06897	Black or African American		HVAC Technician	Unknown	Never	Never
NG1036	Maybe	2	Yes - weekly	negative	0.0755	5/21/2020	36	Male	06033	White		11B	Army	Never	Never
NG416	No	5	No	negative	0.0755	5/13/2020	25	Male	06234	White		31B	Army	Never	Never
NG884	Maybe	3	Yes - monthly	negative	0.0755	5/19/2020	23	Female	06340	White		42R	Army	Never	Never
NG49	No	3	Yes - weekly	negative	0.0755	4/20/2020	28	Female	06051	White	Hispanic	68E	Army	Previous	Never
NG755	Yes	1	Yes - monthly	negative	0.0755	5/19/2020	45	Male	06088	White		420A	Army	Previous	Never
NG1047	Maybe	2	Yes - weekly	negative	0.0755	5/20/2020	49	Male	06076	White		151A	Army	Previous	Never
NG972	Yes	3	No	negative	0.076	5/22/2020	26	Female	06416	White		25U	Army	Never	Never
NG741	No	4	Yes - monthly	negative	0.076	5/19/2020	57	Male	06001	White		91C0	Air Force	Never	Never
NG404	No	4	Yes - monthly	negative	0.076	5/13/2020	44	Male	06351	White		11B	Army	Previous	Never
NG4	Maybe	3	Yes - weekly	negative	0.076	4/20/2020	35	Male	06082	White		11A	Army	Previous	Never
NG888	No	3	Yes - monthly	negative	0.0765	5/21/2020	29	Male	06237	White		11B	Army	Never	Never
NG76	No	5	Yes - monthly	negative	0.0765	4/20/2020	45	Male	06062	unknown	Hispanic	31B	Army	Previous	Never
NG761	No	1	Yes - weekly	negative	0.0765	5/19/2020	28	Male	01566	White		11M	Air Force	Previous	Never
NG423	No	5	Yes - weekly	negative	0.077	5/14/2020	26	Male	06812	White		11B	Army	Never	Never
NG881	Yes	4	No	negative	0.077	5/19/2020	32	Male	06492	White		12C	Army	Never	Never
NG287	No	4	Yes - monthly	negative	0.077	5/13/2020	23	Male	06512	White		31B	Army	Never	Never
NG1091	No	6 or more	Yes - weekly	negative	0.077	5/20/2020	43	Male	06498	White		42A	Army	Previous	Never
NG355	No	4	No	negative	0.077	5/13/2020	40	Female	06010	White		42A	Army	Current	Never
NG878	Maybe	4	Yes - weekly	negative	0.0775	5/19/2020	49	Male	06384	White		72D	Army	Never	Never
NG1231	Maybe	3	Yes - weekly	negative	0.0775	5/21/2020	34	Male	06096	White		15G	Army	Previous	Never
NG1640	No	2	Yes - monthly	negative	0.0775	6/8/2020	30	Female	06942	White		Sector Long Island Sound	Unknown	Previous	Never
NG415	Maybe	1	Yes - monthly	negative	0.078	5/13/2020	25	Female	06320	White		31B	Army	Previous	Never
NG1630	No	3	Yes - monthly	negative	0.078	6/8/2020	49	Male	23456	Other		ET	Unknown	Current	Never
NG595	No	3	No	negative	0.0785	5/18/2020	24	Female	06237	White		68W	Army	Never	Never
NG1210	No	3	Yes - weekly	negative	0.0785	5/20/2020	48	Male	06092	White		15P	Army	Never	Never
NG1874	No	6 or more	Yes - weekly	negative	0.0785	7/14/2020	43	Female	06066	White	Hispanic	1C	Air Force	Previous	Current
NG1040	No	4	Yes - weekly	negative	0.0785	5/21/2020	36	Male	06405	White		15T	Army	Previous	Never
NG1166	Maybe	6 or more	Yes - monthly	negative	0.079	5/21/2020	36	Male	06105	White		56A	Army	Never	Never
NG376	No	4	Yes - weekly	negative	0.079	5/13/2020	28	Male	06424	White		38B	Unknown	Never	Never
NG496	No	3	No	negative	0.079	5/14/2020	21	Male	06624	White		31E	Army	Previous	Never
NG57	No	3	No	negative	0.079	4/20/2020	32	Male	06460	White		25U	Army	Current	Previous
NG192	No	2	No	negative	0.0795	5/11/2020	39	Female	06457	unknown	Hispanic	88M	Army	Never	Never
NG988	No	4	Yes - monthly	negative	0.0795	5/22/2020	27	Female	06105	unknown	Hispanic	88M	Army	Never	Never
NG176	No	5	Yes - monthly	negative	0.0795	4/28/2020	20	Female	06437	White	Hispanic	68W	Army	Never	Previous
NG392	No	3	Yes - monthly	negative	0.0795	5/13/2020	33	Male	06042	White		92Y	Army	Never	Current
NG624	Yes	2	Yes - monthly	negative	0.08	5/18/2020	60	Male	64735	White		66T	Army	Previous	Never
NG893	No	6 or more	No	negative	0.0805	5/21/2020	23	Female	06607	Black or African American		68E	Army	Never	Never
NG1883	No	2	Yes - weekly	negative	0.0805	7/14/2020	26	Male	06035	White	Hispanic	2A	Air Force	Never	Never
NG1559	No	4	Yes - weekly	negative	0.0805	6/8/2020	49	Male	06443	White		Finance	Unknown	Never	Never
NG1890	Maybe	5	Yes - monthly	negative	0.0805	7/14/2020	40	Male	06111	White		3F	Air Force	Previous	Never
NG1873	No	4	Yes - monthly	negative	0.081	7/14/2020	42	Male	06489	unknown	Hispanic	Recruiting Flight Chief	Unknown	Never	Never
NG772	Maybe	6 or more	Yes - monthly	negative	0.081	5/19/2020	25	Male	06451	unknown	Hispanic	RF Transmission	Unknown	Never	Previous
NG675	Maybe	5	No	negative	0.081	5/18/2020	51	Male	65702	White		66T	Army	Never	Never
NG102	Maybe	3	Yes - weekly	negative	0.081	4/22/2020	52	Male	06410	White		90A	Army	Never	Never
NG261	Maybe	4	Yes - weekly	negative	0.081	5/11/2020	36	Male	06013	White		88M	Army	Never	Never
NG976	No	5	Yes - monthly	negative	0.081	5/22/2020	44	Male	06424	White		15D	Army	Previous	Never
NG302	No	2	No	negative	0.081	5/13/2020	27	Female	06051	Black or African American		92Y	Army	Current	Previous
NG561	Yes	3	No	negative	0.0815	5/18/2020	20	Male	06854	unknown	Hispanic	11B	Army	Never	Never
NG835	No	1	Yes - weekly	negative	0.0815	5/20/2020	52	Male	06062	White		91B	Army	Previous	Never
NG127	No	3	Yes - monthly	negative	0.082	4/22/2020	29	Male	06897	Mixed		11B	Army	Never	Never
NG489	No	1	Yes - weekly	negative	0.082	5/14/2020	23	Male	06016	White		11B	Army	Never	Never
NG818	Maybe	3	Yes - monthly	negative	0.082	5/19/2020	22	Female	06010	White		92G	Army	Never	Never
NG138	No	2	Yes - weekly	negative	0.082	4/22/2020	33	Male	10509	White		68W	Army	Previous	Current
NG43	No	3	Yes - monthly	negative	0.0825	4/20/2020	50	Male	06754	White		74D	Army	Previous	Never
NG790	No	2	Yes - weekly	negative	0.0825	5/19/2020	25	Male	06110	White		15A	Army	Previous	Never
NG351	No	3	No	negative	0.083	5/13/2020	24	Male	06120	White		11B	Army	Never	Never
NG1812	No	5	Yes - monthly	negative	0.083	6/12/2020	39	Female	06088	Black or African American		3F	Air Force	Previous	Never
NG123	Yes	4	Yes - every day	negative	0.083	4/22/2020	40	Male	02351	White		11Z	Army	Previous	Never
NG600	No	1	Yes - monthly	negative	0.083	5/18/2020	32	Male	06457	White		25A	Army	Current	Never
NG1660	No	5	No	negative	0.0835	6/8/2020	50	Male	06437	Black or African American		Officer	Unknown	Never	Never
NG215	No	4	Yes - monthly	negative	0.0835	5/11/2020	25	Female	06716	White	Hispanic	88M	Army	Never	Never
NG557	No	3	Yes - weekly	negative	0.084	5/18/2020	23	Male	06811	White		11C	Army	Never	Never
NG1057	No	4	Yes - weekly	negative	0.084	5/20/2020	54	Male	06109	White		2S	Air Force	Never	Never
NG298	Maybe	4	Yes - monthly	negative	0.084	5/13/2020	32	Male	06085	White		90A	Army	Never	Never
NG93	No	6 or more	No	negative	0.084	4/22/2020	46	Male	06062	White		92Y	Army	Never	Never
NG310	No	2	No	negative	0.084	5/13/2020	38	Female	06489	White		92Y	Army	Never	Never
NG389	Maybe	4	No	negative	0.084	5/13/2020	21	Male	06111	White		38B	Unknown	Never	Never
NG295	No	4	No	negative	0.084	5/13/2020	23	Male	06092	White		11B	Army	Previous	Current
NG1794	Maybe	2	Yes - monthly	negative	0.084	6/12/2020	35	Male	06019	White		14N	Air Force	Previous	Never
NG191	No	2	Yes - monthly	negative	0.0845	5/11/2020	59	Male	06492	White		42R	Army	Never	Never
NG167	Yes	1	Yes - weekly	negative	0.0845	4/23/2020	31	Female	06418	White		68W	Army	Never	Never
NG54	Maybe	3	Yes - weekly	negative	0.0845	4/20/2020	39	Male	06611	White		11Z	Army	Previous	Current
NG1048	Yes	3	Yes - every day	negative	0.0845	5/20/2020	30	Male	06473	White		3D	Air Force	Previous	Never
NG1023	No	2	Yes - monthly	negative	0.085	5/21/2020	28	Female	06320	Black or African American		2G	Air Force	Never	Never
NG779	No	4	Yes - monthly	negative	0.085	5/19/2020	56	Male	06095	Black or African American		LOGISTICS	Unknown	Never	Never
NG833	No	6 or more	Yes - monthly	negative	0.085	5/20/2020	25	Male	06708	Black or African American		HVAC	Unknown	Never	Previous
NG552	No	2	Yes - monthly	negative	0.085	5/18/2020	24	Male	06810	Mixed		11B	Army	Previous	Never
NG702	No	2	Yes - weekly	negative	0.085	5/19/2020	51	Male	06763	White		12A	Army	Previous	Never
NG887	Yes	1	Yes - monthly	negative	0.085	5/21/2020	62	Female	06423	White		Contractor	Unknown	Current	Previous
NG994	No	6 or more	No	negative	0.0855	5/22/2020	34	Male	06460	unknown	Hispanic	42A	Army	Never	Never
NG534	No	3	Yes - monthly	negative	0.0855	5/18/2020	31	Male	06114	White		92G	Army	Current	Never
NG411	Maybe	2	Yes - monthly	negative	0.086	5/13/2020	29	Male	06510	Black or African American		68G	Army	Never	Never
NG579	No	4	Yes - monthly	negative	0.086	5/18/2020	29	Male	06880	White		11B	Army	Never	Never
NG143	No	5	Yes - monthly	negative	0.086	4/22/2020	19	Male	06237	White		1C	Air Force	Never	Never
NG179	No	4	No	negative	0.086	5/5/2020	52	Male	06410	White		13B	Army	Previous	Never
NG504	No	3	No	negative	0.0865	5/14/2020	28	Female	06770	Mixed	Hispanic	31E	Army	Never	Never
NG226	Maybe	2	Yes - monthly	negative	0.087	5/11/2020	30	Female	06108	Black or African American		90A	Army	Never	Never
NG171	No	5	Yes - monthly	negative	0.087	4/23/2020	25	Male	06770	Other		4N051	Air Force	Never	Never
NG481	No	5	No	negative	0.087	5/14/2020	25	Male	06108	unknown	Hispanic	11B	Army	Never	Never
NG844	No	2	Yes - monthly	negative	0.087	5/20/2020	34	Male	06033	White		3D	Air Force	Never	Never
NG815	Yes	4	Yes - monthly	negative	0.087	5/19/2020	25	Male	06040	unknown	Hispanic	11B	Army	Previous	Never
NG776	Maybe	3	Yes - weekly	negative	0.087	5/19/2020	58	Male	06798	White		92Y	Army	Previous	Never
NG663	No	4	Yes - weekly	negative	0.087	5/18/2020	45	Female	63304	White		46N3	Air Force	Previous	Never
NG154	No	2	Yes - monthly	negative	0.087	4/22/2020	38	Male	06457	Asian		13A	Army	Current	Never
NG225	No	2	Yes - weekly	negative	0.0875	5/11/2020	30	Male	06107	White		42R	Army	Previous	Current
NG405	No	2	Yes - monthly	negative	0.0875	5/13/2020	31	Male	06066	unknown	Hispanic	11B	Army	Current	Never
NG209	Maybe	4	Yes - weekly	negative	0.088	5/11/2020	25	Female	06108	Black or African American		92G	Army	Never	Never
NG478	Yes	3	Yes - monthly	negative	0.088	5/14/2020	22	Male	06268	White		11B	Army	Never	Previous
NG346	No	1	Yes - every day	negative	0.088	5/13/2020	28	Male	06413	White		11C	Army	Never	Never
NG1142	Maybe	2	No	negative	0.088	5/22/2020	28	Male	06374	White		1C	Air Force	Previous	Never
NG378	Maybe	3	Yes - monthly	negative	0.088	5/13/2020	23	Male	06096	White		38B	Unknown	Previous	Previous
NG546	No	4	Yes - weekly	negative	0.088	5/18/2020	24	Male	01034	White		11A	Army	Current	Previous
NG156	Yes	2	Yes - monthly	negative	0.0885	4/23/2020	24	Female	06453	White		68W	Army	Never	Never
NG177	No	4	Yes - monthly	negative	0.0885	4/28/2020	24	Male	06830	White		68W	Army	Previous	Current
NG232	No	3	Yes - weekly	negative	0.0885	5/11/2020	41	Male	06489	White		88A	Army	Previous	Never
NG1101	Yes	5	No	negative	0.089	5/22/2020	23	Male	02837	White		11A	Army	Never	Never
NG1814	Maybe	3	Yes - monthly	negative	0.089	6/12/2020	23	Male	06281	White		11B	Army	Never	Never
NG145	Maybe	3	Yes - monthly	negative	0.0895	4/22/2020	24	Male	06033	White		11B	Army	Never	Never
NG387	No	3	No	negative	0.09	5/13/2020	19	Male	06051	unknown	Hispanic	91B	Army	Never	Never
NG113	Maybe	1	Yes - weekly	negative	0.09	4/22/2020	59	Male	06416	White		66H	Army	Never	Never
NG339	No	3	No	negative	0.09	5/13/2020	25	Male	06854	unknown	Hispanic	31B	Army	Current	Current
NG317	No	2	No	negative	0.09	5/13/2020	38	Female	06450	White		92Y	Army	Current	Never
NG1070	Yes	4	No	negative	0.0905	5/22/2020	25	Male	06066	Asian		68W	Army	Previous	Current
NG89	Maybe	4	Yes - monthly	negative	0.0905	4/22/2020	33	Male	06066	White		68W	Army	Previous	Previous
NG1135	Maybe	3	No	negative	0.091	5/22/2020	27	Male	06830	White	Hispanic	12B	Army	Never	Never
NG341	No	5	No	negative	0.091	5/13/2020	39	Male	06095	White		922A	Army	Never	Never
NG797	No	3	Yes - weekly	negative	0.0915	5/19/2020	35	Male	06268	White		27A	Army	Never	Never
NG117	Maybe	2	No	negative	0.0915	4/22/2020	30	Female	06037	White		35D	Army	Never	Never
NG198	No	3	Yes - every day	negative	0.0915	5/11/2020	50	Male	06704	White		70K	Army	Previous	Never
NG503	No	4	No	negative	0.092	5/14/2020	31	Female	06457	unknown	Hispanic	31B	Army	Never	Never
NG1227	No	4	Yes - weekly	negative	0.092	5/21/2020	40	Male	06716	unknown	Hispanic	42A	Army	Never	Previous
NG303	Yes	2	Yes - monthly	negative	0.092	5/13/2020	27	Female	06770	unknown	Hispanic	68W	Army	Never	Never
NG1054	Yes	5	Yes - monthly	negative	0.092	5/20/2020	22	Male	06704	White	Hispanic	91J	Army	Never	Previous
NG136	No	4	Yes - weekly	negative	0.092	4/22/2020	39	Male	06109	White		11B	Army	Never	Never
NG340	Maybe	3	Yes - weekly	negative	0.092	5/13/2020	39	Male		White		MP	Unknown	Never	Never
NG783	No	2	Yes - monthly	negative	0.092	5/19/2020	32	Male	06790	White		68W	Army	Previous	Never
NG16	No	2	Yes - weekly	negative	0.092	4/20/2020	23	Female	06118	White		31B	Army	Current	Current
NG885	No	2	Yes - monthly	negative	0.0925	5/20/2020	32	Male	06447	unknown	Hispanic	15N	Army	Never	Never
NG91	No	2	Yes - monthly	negative	0.0925	4/22/2020	27	Female	06248	White		70K	Army	Never	Never
NG47	No	4	Yes - monthly	negative	0.0925	4/20/2020	53	Male	06111	White		GO	Unknown	Never	Never
NG1639	No	4	No	negative	0.0925	6/8/2020	42	Male	06472	White		15P	Unknown	Previous	Never
NG182	Yes	5	Yes - weekly	negative	0.0925	5/11/2020	42	Male	06053	Black or African American		92F	Army	Current	Previous
NG344	Maybe	4	No	negative	0.093	5/13/2020	20	Male	06413	White		3P	Air Force	Never	Current
NG348	Maybe	3	Yes - weekly	negative	0.093	5/13/2020	38	Male	06029	White		Aircraft Mechanic	Unknown	Never	Never
NG290	Yes	2	Yes - monthly	negative	0.093	5/13/2020	26	Male	06013	White		68W	Army	Previous	Current
NG1026	No	4	Yes - monthly	negative	0.0935	5/21/2020	44	Male	06029	White		12M	Army	Never	Never
NG831	Maybe	4	Yes - monthly	negative	0.0935	5/20/2020	42	Female	06516	White		?	Unknown	Never	Never
NG940	Yes	1	Yes - weekly	negative	0.0935	5/21/2020	32	Male	06351	White		11C	Army	Previous	Never
NG487	No	2	Yes - monthly	negative	0.0935	5/14/2020	33	Male	06712	White		31E	Army	Previous	Never
NG809	Maybe	4	Yes - monthly	negative	0.094	5/19/2020	27	Male	06040	White		3D	Air Force	Never	Never
NG854	No	2	No	negative	0.094	5/20/2020	20	Female	06249	White		68W	Army	Never	Never
NG665	No	3	No	negative	0.0945	5/18/2020	38	Male	63021	White		70K	Army	Never	Never
NG133	No	2	Yes - monthly	negative	0.0945	4/22/2020	37	Male	06410	unknown	Hispanic	13B	Army	Previous	Current
NG563	No	4	Yes - monthly	negative	0.095	5/18/2020	21	Female	06021	White		42R	Army	Never	Never
NG1068	Maybe	5	Yes - monthly	negative	0.095	5/22/2020	39	Male	06071	White		25U	Army	Previous	Never
NG292	Maybe	3	Yes - weekly	negative	0.095	5/13/2020	32	Male	06058	White		11B	Army	Current	Previous
NG461	Maybe	5	Yes - monthly	negative	0.0955	5/14/2020	25	Female	06457	Other		91B	Army	Never	Never
NG676	Yes	5	Yes - monthly	negative	0.0955	5/18/2020	32	Female	64015	Asian		66H	Army	Never	Never
NG1075	No	2	Yes - weekly	negative	0.0955	5/22/2020	31	Male	06082	White		11M	Air Force	Never	Never
NG1834	No	4	Yes - weekly	negative	0.0955	6/12/2020	43	Male	06482	White		41A	Army	Never	Never
NG1628	No	3	Yes - monthly	negative	0.0955	6/8/2020	48	Male	06424	White		Civilian Port Sercurity Specialist	Unknown	Previous	Never
NG270	No	3	Yes - monthly	negative	0.096	5/13/2020	22	Male	06096	Mixed		11B	Army	Never	Never
NG703	No	3	No	negative	0.096	5/19/2020	41	Female	06447	White		255A	Army	Never	Never
NG1144	No	5	Yes - monthly	negative	0.096	5/21/2020	22	Male	06247	White		11B	Army	Previous	Current
NG37	No	5	Yes - weekly	negative	0.096	4/20/2020	43	Female	06035	White		68W	Army	Previous	Never
NG1208	Maybe	4	Yes - monthly	negative	0.0965	5/21/2020	24	Male	06339	White		3D	Air Force	Never	Previous
NG296	No	6 or more	No	negative	0.097	5/13/2020	22	Female	06704	Mixed		31B	Army	Never	Never
NG168	Yes	4	No	negative	0.097	4/23/2020	32	Female	01089	White		Medical Technician	Unknown	Never	Never
NG406	No	1	Yes - monthly	negative	0.0975	5/13/2020	30	Male	06416	White		31B	Army	Never	Previous
NG224	No	3	No	negative	0.0975	5/11/2020	38	Male	06451	White		92Y	Army	Previous	Previous
NG960	No	2	Yes - weekly	negative	0.0975	5/21/2020	27	Male	06770	White		13D	Army	Previous	Never
NG275	No	1	No	negative	0.098	5/13/2020	20	Male	06053	Asian		11B	Army	Never	Never
NG360	Yes	3	No	negative	0.098	5/13/2020	25	Male	06492	Asian		11B	Army	Never	Never
NG352	No	6 or more	No	negative	0.098	5/13/2020	20	Male	06001	unknown	Hispanic	31B	Army	Never	Never
NG30	Maybe	4	Yes - weekly	negative	0.098	4/20/2020	52	Male	06035	White		21A	Air Force	Never	Never
NG683	No	2	Yes - monthly	negative	0.098	5/18/2020	25	Female	65807	White		68C	Army	Never	Never
NG35	No	2	Yes - monthly	negative	0.0985	4/20/2020	44	Female	06450	White	Hispanic	42A	Army	Never	Never
NG180	Maybe	5	Yes - weekly	negative	0.0985	5/5/2020	38	Female	06093	White		92A	Army	Never	Never
NG1646	Yes	2	Yes - monthly	negative	0.0985	6/8/2020	24	Female	06512	White		Boatswains Mate	Unknown	Never	Never
NG297	Yes	2	Yes - weekly	negative	0.099	5/13/2020	23	Male	06010	White		68W	Army	Never	Previous
NG947	No	5	Yes - monthly	negative	0.099	5/21/2020	28	Male	06443	White		11C	Army	Never	Never
NG1103	Maybe	2	No	negative	0.099	5/22/2020	27	Female	06471	White		AST	Unknown	Never	Never
NG365	No	2	Yes - monthly	negative	0.099	5/13/2020	27	Male	06825	White		2A	Air Force	Previous	Never
NG60	No	4	Yes - weekly	negative	0.099	4/20/2020	32	Male	06109	White		68W	Army	Previous	Never
NG103	Yes	2	Yes - monthly	negative	0.0995	4/22/2020	29	Male	06082	White		42A	Army	Never	Never
NG700	No	3	Yes - monthly	negative	0.0995	5/19/2020	31	Male	06107	White		91B	Army	Never	Never
NG100	Maybe	5	Yes - weekly	negative	0.0995	4/22/2020	51	Male	06443	White		12B	Army	Previous	Never
NG432	Maybe	2	No	negative	0.0995	5/14/2020	20	Male	06385	White		2A	Air Force	Previous	Previous
NG1041	No	5	Yes - weekly	negative	0.0995	5/21/2020	39	Female	06084	White		Maintenance Officer	Unknown	Previous	Never
NG165	Yes	3	Yes - monthly	negative	0.1	4/23/2020	24	Female	06854	unknown	Hispanic	68W	Army	Never	Never
NG189	No	2	Yes - monthly	negative	0.1	5/11/2020	38	Female	06082	White		92A	Army	Never	Never
NG975	No	3	Yes - monthly	negative	0.1005	5/22/2020	31	Male	06033	White		67J	Army	Never	Never
NG541	Maybe	6 or more	Yes - weekly	negative	0.101	5/18/2020	22	Female	11581	Black or African American		89B	Army	Never	Previous
NG941	No	1	Yes - monthly	negative	0.101	5/21/2020	38	Male	06033	Other		11C	Army	Never	Never
NG56	No	2	Yes - monthly	negative	0.101	4/20/2020	58	Male	80923	White		21A	Army	Never	Never
NG370	No	3	No	negative	0.101	5/13/2020	23	Male	06111	White		31B	Army	Never	Never
NG338	No	4	Yes - monthly	negative	0.101	5/13/2020	40	Male	06118	White		92Y	Army	Previous	Never
NG343	Yes	3	Yes - every day	negative	0.101	5/13/2020	22	Male	06484	White		2A	Air Force	Previous	Previous
NG574	No	2	Yes - monthly	negative	0.1015	5/18/2020	25	Female	06450	Black or African American		42R	Army	Never	Never
NG1029	Yes	2	Yes - monthly	negative	0.1015	5/21/2020	29	Female	06451	White		crew chief	Unknown	Previous	Never
NG1633	Maybe	3	Yes - monthly	negative	0.102	6/8/2020	26	Male	06512	Mixed	Hispanic	MARINE SCIENCE TECHNICIAN	Unknown	Never	Never
NG14	Maybe	3	Yes - weekly	negative	0.102	4/20/2020	24	Male	06450	unknown	Hispanic	31B	Army	Never	Never
NG273	No	1	Yes - monthly	negative	0.102	5/13/2020	24	Male	06066	White		11B	Army	Never	Never
NG173	Yes	6 or more	No	negative	0.102	4/23/2020	27	Male	06877	White		68W	Army	Never	Never
NG730	No	3	Yes - weekly	negative	0.102	5/19/2020	27	Male	06424	White		74D	Army	Previous	Previous
NG928	No	4	Yes - weekly	negative	0.1025	5/21/2020	42	Male	06010	White		91B	Army	Previous	Never
NG1065	Maybe	1	Yes - monthly	negative	0.1025	5/22/2020	30	Male	06105	unknown	Hispanic	Medic	Unknown	Current	Never
NG499	No	2	No	negative	0.103	5/14/2020	25	Male	06851	Black or African American		31E	Army	Never	Never
NG309	Maybe	2	Yes - monthly	negative	0.103	5/13/2020	30	Male	06516	unknown	Hispanic	92G	Army	Never	Never
NG245	Yes	2	Yes - weekly	negative	0.103	5/11/2020	30	Female	06385	White		42R	Army	Never	Never
NG272	No	2	No	negative	0.103	5/13/2020	21	Male	06770	White		11B	Army	Never	Never
NG594	Yes	2	No	negative	0.103	5/18/2020	35	Male	06040	White		25U	Army	Current	Never
NG883	Maybe	1	Yes - weekly	negative	0.104	5/19/2020	56	Male	06010	White		92Y	Army	Never	Never
NG1866	No	5	No	negative	0.104	7/14/2020	21	Male	06071	White		3P	Air Force	Never	Never
NG235	Yes	4	Yes - weekly	negative	0.104	5/11/2020	49	Male	06013	White		65D	Army	Never	Never
NG1010	No	3	Yes - weekly	negative	0.104	5/21/2020	35	Male	06082	White		Pilot	Unknown	Never	Never
NG1893	Maybe	4	No	negative	0.1045	7/14/2020	31	Male	06063	White		2A	Air Force	Never	Never
NG1039	Maybe	4	Yes - monthly	negative	0.1045	5/21/2020	48	Male	06231	White		20C0	Air Force	Never	Never
NG895	Maybe	3	Yes - monthly	negative	0.1045	5/21/2020	28	Female	01757	White		92Y	Army	Never	Never
NG1817	No	2	No	negative	0.1045	6/12/2020	21	Male	06708	White		91B	Army	Previous	Current
NG384	Maybe	5	Yes - weekly	negative	0.105	5/13/2020	22	Female	06351	White		31B	Army	Never	Never
NG277	No	5	Yes - monthly	negative	0.105	5/13/2020	21	Male	06032	White		11B	Army	Never	Never
NG712	No	5	No	negative	0.1055	5/19/2020	40	Male	06029	White		15A	Army	Never	Never
NG207	Maybe	4	No	negative	0.1055	5/11/2020	41	Male	06415	White		42R	Army	Never	Never
NG649	Yes	4	Yes - monthly	negative	0.1055	5/18/2020	41	Male	65648	White		68S	Army	Previous	Previous
NG17	Maybe	2	Yes - weekly	negative	0.106	4/20/2020	23	Male	06109	White		68W	Army	Never	Previous
NG998	Maybe	1	Yes - every day	negative	0.1065	5/22/2020	54	Male	06109	White		15Z	Army	Never	Never
NG958	No	6 or more	No	negative	0.1065	5/21/2020	20	Male	06095	White		11B	Army	Previous	Never
NG1815	No	3	No	negative	0.107	6/12/2020	39	Male	06418	White		11B	Army	Never	Never
NG141	No	6 or more	No	negative	0.107	4/22/2020	21	Male	06410	White		11B	Army	Never	Never
NG1079	Yes	2	Yes - weekly	negative	0.107	5/20/2020	58	Male	06480	White		153D	Army	Never	Never
NG84	No	3	Yes - weekly	negative	0.107	4/20/2020	48	Male	06093	White		Fire Protection (AFSC 3E7X1)	Unknown	Never	Never
NG536	Maybe	2	Yes - weekly	negative	0.108	5/18/2020	25	Female	06360	White		4N0X1	Air Force	Never	Never
NG321	No	4	Yes - weekly	negative	0.108	5/13/2020	42	Male	06032	White		73B	Army	Never	Never
NG308	No	1	Yes - monthly	negative	0.108	5/13/2020	33	Male	06029	White		11B	Army	Previous	Never
NG1654	No	4	Yes - monthly	negative	0.1085	6/8/2020	45	Male	06443	White		Machinery Technician	Unknown	Previous	Never
NG1655	No	2	Yes - weekly	negative	0.109	6/8/2020	23	Male	06488	White		Mk	Unknown	.	Current
NG146	Maybe	3	Yes - monthly	negative	0.109	4/22/2020	22	Male	06790	White		68W	Army	Previous	Current
NG148	No	4	Yes - monthly	negative	0.1095	4/22/2020	39	Male	06907	White		11B	Army	Never	Previous
NG71	Maybe	1	Yes - monthly	negative	0.11	4/20/2020	36	Male	06108	Mixed	Hispanic	68S	Army	Never	Never
NG204	No	5	No	negative	0.11	5/11/2020	21	Male	06226	Black or African American		92Y	Army	Never	Previous
NG337	No	1	No	negative	0.11	5/13/2020	48	Male	06451	Mixed		92Y	Army	Never	Never
NG1656	Maybe	4	Yes - weekly	negative	0.11	6/8/2020	30	Male	06517	White		15P	Unknown	Previous	Never
NG151	No	1	No	negative	0.11	4/22/2020	34	Female	06108	Black or African American		3N	Air Force	Current	Previous
NG946	No	4	Yes - weekly	negative	0.11	5/21/2020	26	Male	06790	unknown	Hispanic	11C	Army	Current	Previous
NG969	No	5	Yes - monthly	negative	0.1105	5/22/2020	24	Male	06078	White		Crew Chief	Unknown	Never	Never
NG1631	No	4	Yes - weekly	negative	0.1105	6/8/2020	37	Male	06443	White		Marine Inspector	Unknown	Previous	Never
NG1193	Maybe	2	No	negative	0.111	5/21/2020	28	Female	06457	unknown	Hispanic	92F	Army	Never	Never
NG829	No	2	No	negative	0.111	5/20/2020	22	Female	06062	White		92G	Army	Never	Never
NG253	No	4	Yes - monthly	negative	0.111	5/11/2020	23	Male	06854	unknown	Hispanic	91B	Army	Previous	Current
NG471	No	5	No	negative	0.1115	5/14/2020	26	Male	06611	Mixed		31B	Army	Never	Never
NG24	Maybe	6 or more	Yes - weekly	negative	0.1115	4/20/2020	54	Male	06762	White		12B	Army	Never	Never
NG104	No	3	Yes - monthly	negative	0.1115	4/22/2020	53	Male	06470	White		65D	Army	Previous	Never
NG163	Yes	5	Yes - monthly	negative	0.112	4/23/2020	51	Male	06248	unknown	Hispanic	19B	Army	Never	Never
NG510	No	5	Yes - weekly	negative	0.112	5/14/2020	22	Male	06479	White		11B	Army	Current	Current
NG40	Maybe	4	No	negative	0.1125	4/20/2020	33	Male	06071	White		NFG/State Employee- Prior Service Military Police	Unknown	Previous	Never
NG265	No	4	Yes - monthly	negative	0.1125	5/11/2020	56	Male	06489	White		00Z	Army	Current	Never
NG291	Yes	3	Yes - weekly	negative	0.113	5/13/2020	34	Male	06902	White		68W	Army	Previous	Never
NG172	No	2	Yes - weekly	negative	0.113	4/23/2020	33	Female	06415	White		68W	Army	Current	Never
NG1171	Maybe	2	Yes - weekly	negative	0.1135	5/21/2020	41	Male	06460	Asian		1C	Air Force	Never	Never
NG866	Yes	1	No	negative	0.1135	5/19/2020	31	Male	06118	White		12H	Army	Never	Never
NG540	Maybe	3	Yes - weekly	negative	0.1135	5/18/2020	42	Male	06374	White		91Z	Army	Previous	Never
NG1154	No	3	Yes - every day	negative	0.1135	5/21/2020	40	Male	06473	White		1A	Air Force	Previous	Previous
NG153	No	1	Yes - monthly	negative	0.114	4/22/2020	28	Male	06516	unknown	Hispanic	1C	Air Force	Never	Never
NG609	Yes	4	Yes - monthly	negative	0.114	5/18/2020	36	Male	64024	White		68W	Army	Previous	Never
NG116	Maybe	4	Yes - monthly	negative	0.114	4/22/2020	43	Male	06237	White		92G	Army	Previous	Never
NG86	No	2	No	negative	0.114	4/20/2020	20	Female	06074	White		4A031	Air Force	Previous	Current
NG1159	No	1	Yes - weekly	negative	0.114	5/21/2020	42	Male	06096	White		15T	Army	Current	Never
NG1150	Maybe	4	Yes - monthly	negative	0.1145	5/21/2020	32	Male	06605	Asian		Operations	Unknown	Never	Never
NG246	No	5	Yes - monthly	negative	0.1145	5/11/2020	23	Male	06098	Mixed	Hispanic	42R	Army	Never	Never
NG190	Yes	4	Yes - monthly	negative	0.1145	5/11/2020	31	Female	06074	Mixed		68W	Army	Never	Never
NG465	Maybe	3	Yes - monthly	negative	0.1145	5/14/2020	23	Male	06830	White		31B	Army	Previous	Current
NG1199	No	1	Yes - every day	negative	0.1145	5/21/2020	25	Male	06498	White		25N	Army	Current	Current
NG519	Maybe	4	No	negative	0.1155	5/18/2020	44	Male	06360	White		91B	Army	Never	Never
NG859	Maybe	6 or more	Yes - monthly	negative	0.1155	5/20/2020	37	Male	06489	White		11B	Army	Current	Current
NG407	No	5	Yes - monthly	negative	0.116	5/13/2020	40	Female	06066	Black or African American		92G	Army	Never	Never
NG334	No	4	Yes - weekly	negative	0.116	5/13/2020	49	Male	06232	White		79T	Army	Never	Never
NG1125	Yes	1	No	negative	0.116	5/22/2020	31	Female	06468	White	Hispanic	1C	Air Force	Never	Never
NG1820	Yes	2	Yes - weekly	negative	0.116	6/12/2020	28	Male	06066	White		92G	Army	Current	Never
NG701	No	3	Yes - every day	negative	0.1165	5/19/2020	41	Male	06416	White		12A	Army	Never	Never
NG528	No	5	No	negative	0.1175	5/18/2020	44	Male	06040	Black or African American		88M	Army	Never	Never
NG429	No	3	No	negative	0.1175	5/14/2020	24	Female	06226	unknown	Hispanic	31B	Army	Never	Never
NG197	No	3	Yes - weekly	negative	0.118	5/11/2020	24	Male	06066	White		42R	Army	Never	Never
NG577	Yes	4	Yes - monthly	negative	0.118	5/18/2020	33	Female	06450	White		42A	Army	Previous	Never
NG706	No	4	Yes - weekly	negative	0.118	5/19/2020	50	Male	06790	White		42A	Army	Previous	Never
NG669	Yes	6 or more	No	negative	0.1185	5/18/2020	20	Female	64152	unknown	Hispanic	68C	Army	Never	Never
NG87	Maybe	1	Yes - weekly	negative	0.1185	4/22/2020	55	Male	06333	White		27A	Army	Never	Never
NG281	No	4	No	negative	0.119	5/13/2020	23	Male	06489	Asian		11B	Army	Never	Never
NG1865	No	4	Yes - monthly	negative	0.119	7/14/2020	42	Female	06071	White		3D	Air Force	Previous	Current
NG1647	No	5	Yes - weekly	negative	0.119	6/8/2020	36	Male	06443	White		Boatwain's mate	Unknown	Previous	Never
NG149	No	3	No	negative	0.1195	4/22/2020	33	Male	06360	White		25B	Army	Never	Never
NG1822	No	3	Yes - monthly	negative	0.1195	6/12/2020	20	Male	06033	White		11B	Army	Current	Previous
NG996	Maybe	2	Yes - weekly	negative	0.1195	5/22/2020	27	Male	06357	Mixed		31A	Army	Current	Never
NG188	No	2	Yes - weekly	negative	0.12	5/11/2020	34	Female	06108	Black or African American		89B	Army	Never	Never
NG356	Maybe	3	No	negative	0.12	5/13/2020	37	Male	06615	unknown	Hispanic	38B	Unknown	Never	Never
NG992	Yes	2	No	negative	0.12	5/22/2020	27	Female	06096	White		1A	Air Force	Never	Never
NG437	No	3	No	negative	0.1205	5/14/2020	32	Male	06118	White		31E	Army	Never	Never
NG1051	No	1	Yes - monthly	negative	0.1205	5/22/2020	38	Male	06095	Black or African American		1A	Air Force	Previous	Never
NG211	No	2	Yes - monthly	negative	0.1205	5/11/2020	32	Male	06790	White		42R	Army	Previous	Previous
NG414	No	4	Yes - weekly	negative	0.121	5/13/2020	25	Male	06385	White		31B	Army	Never	Never
NG1184	Maybe	3	No	negative	0.121	5/21/2020	41	Male	06082	White		92G	Army	Never	Never
NG973	No	4	Yes - weekly	negative	0.121	5/22/2020	42	Male	06249	White		15U	Army	Previous	Never
NG1179	No	2	Yes - monthly	negative	0.121	5/21/2020	25	Male	06066	White		3N	Air Force	Previous	Never
NG118	No	3	Yes - monthly	negative	0.1215	4/22/2020	25	Male	06053	unknown	Hispanic	88M	Army	Never	Never
NG490	No	4	Yes - monthly	negative	0.1215	5/14/2020	19	Male	06705	White		31E	Army	Never	Previous
NG1795	No	3	Yes - monthly	negative	0.1215	6/12/2020	21	Male	06883	White		35F	Army	Previous	Current
NG1032	No	1	Yes - monthly	negative	0.1215	5/21/2020	49	Male	06089	White		1A	Air Force	Current	Never
NG315	Yes	3	No	negative	0.122	5/13/2020	21	Female	06106	unknown	Hispanic	92G	Army	Never	Never
NG331	Yes	2	Yes - monthly	negative	0.122	5/13/2020	32	Male	06457	White		68W	Army	Never	Current
NG491	No	3	Yes - monthly	negative	0.1225	5/14/2020	30	Male	06108	unknown	Hispanic	15P	Army	Never	Never
NG1042	No	2	No	negative	0.1225	5/21/2020	29	Male	06035	White		Administration	Unknown	Never	Never
NG626	Yes	4	Yes - monthly	negative	0.1225	5/18/2020	25	Male	42223	Mixed	Hispanic	68W	Army	Previous	Current
NG111	Yes	2	Yes - weekly	negative	0.1225	4/22/2020	34	Male	06067	White		420A	Army	Previous	Never
NG205	No	5	Yes - every day	negative	0.1235	5/11/2020	55	Male	06457	White		66H	Army	Never	Never
NG708	No	3	No	negative	0.124	5/19/2020	31	Male	06085	Mixed	Hispanic	74D	Army	Never	Never
NG497	No	6 or more	No	negative	0.124	5/14/2020	42	Male	01085	White	Hispanic	15P	Army	Never	Never
NG110	No	1	No	negative	0.124	4/22/2020	52	Female	06371	White		DSS-medical case manager	Unknown	Never	Never
NG323	No	5	Yes - monthly	negative	0.124	5/13/2020	30	Male	06095	White		68W	Army	Previous	Never
NG468	No	1	Yes - weekly	negative	0.124	5/14/2020	38	Male	06416	White		92F	Army	Previous	Never
NG805	No	4	Yes - monthly	negative	0.1245	5/19/2020	41	Male	06470	White		38A	Army	Never	Never
NG1825	No	2	Yes - monthly	negative	0.125	6/12/2020	24	Male	06360	unknown	Hispanic	11B	Army	Never	Previous
NG230	No	1	Yes - weekly	negative	0.125	5/11/2020	26	Female	06320	unknown	Hispanic	88M	Army	Never	Never
NG1200	No	4	Yes - weekly	negative	0.125	5/21/2020	38	Male	06457	White		3D	Air Force	Never	Never
NG121	Maybe	5	Yes - monthly	negative	0.125	4/22/2020	25	Male	06512	unknown	Hispanic	1C	Air Force	Previous	Never
NG1134	No	2	No	negative	0.125	5/22/2020	58	Male	06488	White		12B	Army	Previous	Never
NG816	No	5	Yes - monthly	negative	0.125	5/19/2020	36	Male	06074	White		2S	Air Force	Previous	Current
NG966	Yes	2	Yes - monthly	negative	0.125	5/22/2020	30	Male	06416	White		68W	Army	Previous	Previous
NG98	Yes	4	Yes - every day	negative	0.125	4/22/2020	42	Male	06457	White		90A	Army	Previous	Never
NG264	No	3	Yes - monthly	negative	0.1255	5/11/2020	33	Male	06118	unknown	Hispanic	68E	Army	Never	Never
NG447	No	3	No	negative	0.1255	5/14/2020	22	Male	06082	White		11B	Army	Never	Never
NG903	No	6 or more	Yes - monthly	negative	0.126	5/21/2020	26	Male	06607	unknown	Hispanic	11B	Army	Never	Never
NG342	No	3	Yes - monthly	negative	0.126	5/13/2020	23	Male	06082	White		91B	Army	Previous	Current
NG398	Maybe	3	Yes - weekly	negative	0.1265	5/13/2020	32	Male	06013	White		11A	Army	Previous	Previous
NG271	No	4	No	negative	0.127	5/13/2020	34	Male	06053	unknown	Hispanic	31B	Army	Never	Never
NG278	Yes	3	Yes - monthly	negative	0.127	5/13/2020	25	Male	06040	White		19K	Army	Previous	Current
NG569	No	4	No	negative	0.1275	5/18/2020	19	Male	06484	White		11B	Army	Never	Never
NG112	Maybe	4	Yes - weekly	negative	0.1275	4/22/2020	45	Male	06413	Mixed	Hispanic	CTR	Unknown	Previous	Never
NG573	No	2	Yes - monthly	negative	0.1275	5/18/2020	23	Male	06447	White		11B	Army	Previous	Never
NG520	No	4	No	negative	0.128	5/18/2020	35	Female	06084	Black or African American		42A	Army	Never	Never
NG268	Maybe	4	No	negative	0.128	5/13/2020	20	Male	06084	White		31B	Army	Never	Never
NG513	Yes	3	Yes - weekly	negative	0.128	5/14/2020	25	Female	06405	White		31E	Army	Never	Never
NG419	No	2	Yes - weekly	negative	0.128	5/14/2020	21	Male	06605	unknown	Hispanic	11B	Army	Previous	Never
NG410	Maybe	3	Yes - weekly	negative	0.128	5/13/2020	47	Male	06062	unknown	Hispanic	11Z	Army	Previous	Never
NG1161	Maybe	4	No	negative	0.1285	5/21/2020	43	Male	06037	White		1A	Air Force	Previous	Never
NG851	No	2	Yes - monthly	negative	0.129	5/20/2020	28	Male	06119	White		19B	Army	Never	Never
NG839	Maybe	4	Yes - weekly	negative	0.129	5/20/2020	37	Male	06410	White		919A	Army	Never	Never
NG538	No	4	No	negative	0.1295	5/18/2020	24	Male	06106	unknown	Hispanic	88M	Army	Current	Never
NG305	Yes	4	Yes - weekly	negative	0.13	5/13/2020	33	Male	06096	White		92F	Army	Never	Never
NG428	No	5	Yes - monthly	negative	0.13	5/14/2020	28	Male	06712	White		153D	Army	Never	Never
NG1196	No	2	No	negative	0.13	5/21/2020	27	Male	06254	White		11B	Army	Current	Never
NG486	No	6 or more	No	negative	0.1305	5/14/2020	29	Female	06442	White		31B	Army	Never	Never
NG495	No	2	No	negative	0.1305	5/14/2020	22	Male	06708	White		31E	Army	Never	Never
NG603	Yes	1	Yes - monthly	negative	0.1305	5/18/2020	29	Male	06492	Black or African American		68W	Army	Current	Never
NG332	No	4	Yes - weekly	negative	0.131	5/13/2020	43	Male	06518	White		92Y	Army	Previous	Never
NG719	No	2	Yes - weekly	negative	0.1315	5/19/2020	30	Male	06420	White		All Source Intel Analyst	Unknown	Current	Never
NG327	No	2	No	negative	0.132	5/13/2020	25	Male	06108	Black or African American		11B	Army	Never	Never
NG452	No	2	No	negative	0.132	5/14/2020	23	Male	06450	White		11B	Army	Never	Never
NG164	Yes	5	No	negative	0.133	4/23/2020	20	Male	06850	White	Hispanic	68W	Army	Never	Never
NG169	Yes	2	Yes - monthly	negative	0.133	4/23/2020	30	Male	10604	White		68W	Army	Never	Never
NG333	Maybe	2	Yes - monthly	negative	0.133	5/13/2020	40	Male	06450	White		68W	Army	Never	Never
NG453	No	2	Yes - monthly	negative	0.1335	5/14/2020	26	Male	06239	White		11B	Army	Never	Never
NG1177	No	1	Yes - monthly	negative	0.134	5/21/2020	32	Male	06606	Black or African American		Power Pro	Unknown	Never	Never
NG229	Maybe	1	Yes - weekly	negative	0.134	5/11/2020	31	Female	06010	White		00E	Army	Never	Never
NG1018	No	2	Yes - monthly	negative	0.134	5/20/2020	29	Male	06708	White		2T	Air Force	Never	Never
NG417	Maybe	6 or more	Yes - monthly	negative	0.134	5/13/2020	22	Male	06461	unknown	Hispanic	91C	Army	Previous	Current
NG1186	Maybe	4	Yes - weekly	negative	0.134	5/20/2020	40	Male	06469	White		151A	Army	Previous	Never
NG1078	No	2	Yes - weekly	negative	0.1345	5/20/2020	55	Male	06042	unknown	Hispanic	civilian	Unknown	Current	Never
NG109	No	6 or more	Yes - weekly	negative	0.1365	4/22/2020	35	Male	06470	White		3E	Air Force	Previous	Never
NG442	No	3	No	negative	0.137	5/14/2020	21	Female	06074	unknown	Hispanic	3F	Air Force	Never	Never
NG1218	Maybe	4	No	negative	0.137	5/21/2020	35	Female	06450	White		92Y	Army	Previous	Never
NG1195	No	2	Yes - weekly	negative	0.138	5/21/2020	39	Female	06111	White		38F4	Air Force	Never	Never
NG572	No	3	No	negative	0.138	5/18/2020	32	Male	06708	White		68W	Army	Never	Never
NG144	Maybe	2	Yes - weekly	negative	0.138	4/22/2020	29	Male	06475	White		1C	Air Force	Previous	Previous
NG1219	No	6 or more	No	negative	0.139	5/21/2020	20	Male	06457	Black or African American		11B	Army	Never	Previous
NG314	No	5	Yes - monthly	negative	0.139	5/13/2020	47	Male	06010	Black or African American		31B	Army	Never	Never
NG400	Yes	2	No	negative	0.139	5/13/2020	28	Male	46205	unknown	Hispanic	62B	Army	Previous	Never
NG1090	Maybe	2	Yes - monthly	negative	0.1395	5/20/2020	51	Male	06082	White		15F	Army	Never	Never
NG431	No	5	No	negative	0.14	5/14/2020	19	Male	06413	White		31E	Army	Previous	Previous
NG1899	Maybe	2	No	negative	0.141	7/25/2020	61	Male	06484	Mixed		66H	Army	Never	Never
NG516	No	6 or more	No	negative	0.1415	5/14/2020	21	Male	06457	Black or African American		11B	Army	Never	Never
NG591	No	1	Yes - monthly	negative	0.1415	5/18/2020	38	Male	06355	Black or African American		68W	Army	Never	Never
NG743	No	1	Yes - monthly	negative	0.1415	5/19/2020	55	Male	06037	White		Civilian	Unknown	Never	Never
NG476	No	2	Yes - weekly	negative	0.1415	5/14/2020	29	Male	06002	White		11A	Army	Previous	Current
NG1879	Maybe	3	No	negative	0.142	7/14/2020	42	Male	01001	White		2A	Air Force	Previous	Previous
NG51	Maybe	2	Yes - monthly	negative	0.143	4/20/2020	34	Female	06712	White		92Y	Army	Never	Never
NG1174	No	1	Yes - weekly	negative	0.1435	5/21/2020	26	Male	06443	White		3D	Air Force	Never	Never
NG158	Yes	1	Yes - weekly	negative	0.1445	4/23/2020	63	Female	06051	White		66H	Army	Never	Never
NG424	No	6 or more	No	negative	0.145	5/14/2020	27	Male	06231	White		11B	Army	Never	Never
NG545	No	1	Yes - monthly	negative	0.145	5/18/2020	26	Male	06066	White		11A	Army	Previous	Never
NG1209	Maybe	6 or more	No	negative	0.146	5/21/2020	21	Male	06410	White	Hispanic	11B	Army	Never	Never
NG801	Maybe	2	Yes - weekly	negative	0.146	5/19/2020	30	Male	06029	White		88M	Army	Previous	Previous
NG161	Yes	1	Yes - monthly	negative	0.1465	4/23/2020	31	Female	06074	White		68W	Army	Never	Never
NG798	No	2	No	negative	0.1465	5/19/2020	37	Female	06415	White		88A	Army	Never	Never
NG200	No	2	Yes - weekly	negative	0.1465	5/11/2020	21	Male	06763	White		42R	Army	Current	Never
NG781	Maybe	4	Yes - monthly	negative	0.147	5/19/2020	39	Male	06110	White	Hispanic	90A	Army	Never	Never
NG692	Yes	2	Yes - monthly	negative	0.147	5/18/2020	49	Female	37043	White		65D	Army	Never	Never
NG377	No	5	Yes - monthly	negative	0.147	5/13/2020	27	Male	06786	Black or African American		11B	Army	Previous	Current
NG877	No	2	Yes - weekly	negative	0.147	5/19/2020	24	Male	06455	White		12A	Army	Previous	Never
NG819	No	1	No	negative	0.1475	5/20/2020	43	Male	06040	White		3P	Air Force	Never	Never
NG379	No	6 or more	No	negative	0.148	5/13/2020	24	Female	06706	Asian		91B	Army	Never	Never
NG588	No	3	Yes - monthly	negative	0.148	5/18/2020	21	Male	06606	unknown	Hispanic	11C	Army	Never	Never
NG95	Maybe	4	Yes - monthly	negative	0.148	4/22/2020	33	Male	06450	unknown	Hispanic	79T	Army	Previous	Never
NG943	No	2	No	negative	0.1485	5/21/2020	27	Male	06511	Black or African American		42A	Army	Never	Never
NG990	No	3	Yes - monthly	negative	0.149	5/22/2020	21	Male	06118	Asian		68W	Army	Never	Current
NG747	No	3	Yes - monthly	negative	0.149	5/19/2020	40	Male	06066	Mixed		31A	Army	Never	Never
NG311	Maybe	3	Yes - weekly	negative	0.149	5/13/2020	45	Male	06450	White		68W	Army	Never	Never
NG791	Maybe	2	Yes - weekly	negative	0.149	5/19/2020	27	Male	06259	White		92A	Army	Never	Never
NG38	No	2	Yes - weekly	negative	0.15	4/20/2020	32	Female	06095	Black or African American		42A	Army	Never	Never
NG995	Yes	3	Yes - weekly	negative	0.15	5/22/2020	25	Male	06457	White		11C	Army	Never	Never
NG612	Yes	1	No	negative	0.15	5/18/2020	48	Female	64505	White		66T	Army	Previous	Never
NG566	No	3	No	negative	0.15	5/18/2020	21	Male	06902	unknown	Hispanic	11B	Army	Current	Never
NG31	No	4	Yes - weekly	negative	0.1505	4/20/2020	39	Male	06018	White		15U	Army	Never	Never
NG412	Maybe	3	No	negative	0.1505	5/13/2020	31	Male	06238	White		31B	Army	Never	Never
NG325	No	2	Yes - monthly	negative	0.151	5/13/2020	32	Male	06405	White		31A	Army	Never	Never
NG64	Maybe	4	Yes - weekly	negative	0.151	4/20/2020	51	Male	06457	White		11A	Army	Previous	Never
NG159	Yes	1	Yes - monthly	negative	0.1515	4/23/2020	25	Female	06239	White		68W	Army	Never	Never
NG443	No	1	Yes - weekly	negative	0.1515	5/14/2020	29	Male	06226	White		11B	Army	Previous	Never
NG413	No	5	Yes - monthly	negative	0.1515	5/13/2020	36	Male	06410	White		92Y	Army	Previous	Never
NG391	Maybe	4	Yes - monthly	negative	0.152	5/13/2020	58	Male	06360	Mixed		12H	Army	Never	Never
NG322	No	1	No	negative	0.152	5/13/2020	23	Female	06051	unknown	Hispanic	25U	Army	Never	Never
NG1216	No	2	Yes - monthly	negative	0.1525	5/21/2020	25	Male	06605	Black or African American		3D	Air Force	Never	Never
NG482	No	3	Yes - monthly	negative	0.1525	5/14/2020	25	Male	06070	White		11B	Army	Never	Never
NG860	Yes	5	No	negative	0.1525	5/20/2020	20	Male	06416	Asian		11B	Army	Previous	Previous
NG843	No	3	No	negative	0.1525	5/20/2020	24	Male	06514	Mixed	Hispanic	11B	Army	Previous	Previous
NG10	No	5	No	negative	0.1525	4/20/2020	31	Male	06405	Black or African American		11B	Army	Previous	Never
NG137	No	1	No	negative	0.1535	4/22/2020	33	Male	06776	Asian		11B	Army	Never	Never
NG697	No	6 or more	No	negative	0.1545	5/19/2020	56	Male	06460	White		civilian	Unknown	Never	Never
NG403	No	2	Yes - monthly	negative	0.1545	5/13/2020	25	Male	06119	Black or African American		68W	Army	Previous	Previous
NG523	No	1	Yes - monthly	negative	0.1545	5/18/2020	28	Male	06371	White		90A	Army	Previous	Never
NG1061	No	1	No	negative	0.155	5/21/2020	24	Male	06076	White		RF Transmissions Systems	Unknown	Never	Never
NG643	Maybe	1	Yes - monthly	negative	0.155	5/18/2020	49	Female	75206	Asian		65D	Army	Current	Previous
NG12	Yes	2	Yes - monthly	negative	0.1555	4/20/2020	26	Female	06475	White		31B	Army	Never	Never
NG52	No	2	Yes - weekly	negative	0.1555	4/20/2020	37	Male	06032	White		70K	Army	Never	Never
NG584	Maybe	6 or more	Yes - weekly	negative	0.157	5/18/2020	23	Male	06484	White		IN	Unknown	Never	Never
NG1652	Maybe	2	Yes - monthly	negative	0.1575	6/8/2020	38	Female	06512	White	Hispanic	ET	Unknown	Never	Never
NG115	Yes	1	Yes - weekly	negative	0.1575	4/22/2020	33	Male	06457	White		70K	Army	Previous	Never
NG3	No	2	No	negative	0.158	4/20/2020	45	Male	06118	Black or African American		92Y	Army	Never	Never
NG279	No	4	No	negative	0.158	5/13/2020	30	Male	06105	unknown	Hispanic	31B	Army	Never	Never
NG1212	No	6 or more	Yes - every day	negative	0.158	5/21/2020	36	Male	06032	White		90A	Army	Previous	Never
NG875	Maybe	3	No	negative	0.1585	5/19/2020	34	Female	06483	White		92A	Army	Never	Never
NG611	No	2	No	negative	0.1595	5/18/2020	20	Male	37042	unknown	Hispanic	68W	Army	Never	Never
NG135	Maybe	3	Yes - weekly	negative	0.1595	4/22/2020	32	Male	03109	White		11A	Army	Never	Never
NG72	No	2	Yes - monthly	negative	0.1595	4/20/2020	22	Male	06340	White		68W	Army	Never	Never
NG254	No	4	Yes - weekly	negative	0.1595	5/11/2020	25	Male	06410	White		88M	Army	Never	Never
NG547	Maybe	4	Yes - weekly	negative	0.1595	5/18/2020	22	Male	06053	Black or African American		11B	Army	Current	Current
NG131	No	2	Yes - every day	negative	0.1605	4/22/2020	39	Male	06450	White		31K	Army	Never	Never
NG480	Maybe	2	No	negative	0.1605	5/14/2020	23	Male	06513	White		11B	Army	Previous	Never
NG469	No	4	Yes - monthly	negative	0.161	5/14/2020	47	Male	06475	White		12A	Army	Never	Never
NG1224	Yes	3	No	negative	0.161	5/21/2020	30	Male	06081	White		15T	Army	Previous	Never
NG820	Maybe	4	No	negative	0.1615	5/20/2020	24	Male	06610	Black or African American		88M	Army	Never	Never
NG853	No	2	Yes - monthly	negative	0.162	5/20/2020	22	Male	06424	unknown	Hispanic	09R	Army	Previous	Current
NG1121	Maybe	3	No	negative	0.162	5/22/2020	28	Male	06776	White		2W	Air Force	Previous	Current
NG1627	Maybe	3	No	negative	0.1625	6/8/2020	46	Female	06443	White		Judge Advocate	Unknown	Never	Never
NG512	No	2	No	negative	0.164	5/14/2020	24	Male	06457	Black or African American		31B	Army	Never	Never
NG1635	No	4	Yes - weekly	negative	0.164	6/8/2020	39	Male	06385	White		15P	Unknown	Previous	Never
NG448	No	1	No	negative	0.165	5/14/2020	38	Male	06067	White		11B	Army	Previous	Never
NG62	Maybe	3	Yes - every day	negative	0.1655	4/20/2020	51	Male	06450	Other		11Z	Army	Previous	Never
NG1813	No	4	No	negative	0.166	6/12/2020	37	Male	06277	White		3P	Air Force	Never	Never
NG430	Maybe	3	Yes - monthly	negative	0.1675	5/14/2020	27	Female	06051	unknown	Hispanic	31E	Army	Never	Previous
NG650	Yes	3	Yes - every day	negative	0.1675	5/18/2020	67	Male	80234	White		65D	Army	Never	Never
NG1868	No	3	Yes - monthly	negative	0.1685	7/14/2020	36	Male	01007	White		6C	Air Force	Previous	Never
NG349	No	1	Yes - weekly	negative	0.169	5/13/2020	25	Male	06053	White		31B	Army	Never	Never
NG23	Maybe	1	Yes - monthly	negative	0.169	4/20/2020	28	Male	06457	White		25B	Army	Never	Never
NG105	No	3	Yes - monthly	negative	0.169	4/22/2020	26	Male	06235	White		68W	Army	Never	Never
NG1202	Maybe	3	Yes - weekly	negative	0.1695	5/21/2020	26	Male	06498	White		11B	Army	Previous	Previous
NG444	Yes	4	Yes - weekly	negative	0.17	5/14/2020	38	Male	06351	White		11A	Army	Never	Never
NG642	Yes	3	Yes - monthly	negative	0.1705	5/18/2020	36	Male	37042	White		68W	Army	Previous	Never
NG1007	Maybe	4	Yes - weekly	negative	0.171	5/21/2020	42	Male	06025	White		15F	Army	Never	Never
NG82	Maybe	6 or more	Yes - monthly	negative	0.171	4/20/2020	30	Male	01028	White		4B071	Air Force	Previous	Previous
NG521	No	2	Yes - weekly	negative	0.1715	5/18/2020	29	Male	06070	White		25U	Army	Current	Never
NG280	No	2	No	negative	0.172	5/13/2020	23	Male	06119	unknown	Hispanic	31B	Army	Never	Never
NG257	No	4	Yes - monthly	negative	0.172	5/11/2020	29	Male	06078	unknown	Hispanic	91C	Army	Never	Never
NG892	No	4	Yes - monthly	negative	0.173	5/21/2020	54	Female	06484	White		91B	Army	Never	Never
NG286	No	3	Yes - monthly	negative	0.173	5/13/2020	23	Male	06351	White		11B	Army	Previous	Never
NG108	No	3	Yes - weekly	negative	0.1735	4/22/2020	24	Male	06422	White		68W	Army	Never	Never
NG750	Maybe	4	Yes - weekly	negative	0.1735	5/19/2020	43	Male	06410	White		92Y	Army	Never	Never
NG628	Maybe	4	Yes - monthly	negative	0.174	5/18/2020	52	Male	63901	White		46N3	Air Force	Never	Never
NG106	No	1	Yes - weekly	negative	0.1745	4/22/2020	24	Female	06053	Mixed		25U	Army	Previous	Never
NG396	No	4	Yes - monthly	negative	0.175	5/13/2020	32	Female	06457	White		92A	Army	Never	Never
NG511	No	3	Yes - weekly	negative	0.1755	5/14/2020	44	Male	06712	White		31B	Army	Never	Never
NG120	No	2	Yes - monthly	negative	0.1755	4/22/2020	33	Male	06357	White		11B	Army	Previous	Never
NG150	No	6 or more	Yes - monthly	negative	0.176	4/22/2020	27	Male	06451	White		11B	Army	Never	Never
NG630	No	2	Yes - monthly	negative	0.177	5/18/2020	44	Male	17015	Other		68G	Army	Never	Never
NG882	No	4	Yes - monthly	negative	0.1775	5/19/2020	51	Male	06118	Mixed		36B	Army	Never	Never
NG300	Yes	5	No	negative	0.178	5/13/2020	49	Male	06489	White		420A	Army	Never	Never
NG677	Yes	3	Yes - weekly	negative	0.178	5/18/2020	55	Male	80132	White		65A	Army	Never	Never
NG938	Maybe	2	Yes - monthly	negative	0.178	5/21/2020	42	Male	06084	White		68W	Army	Never	Never
NG456	No	4	Yes - monthly	negative	0.1795	5/14/2020	23	Male	06360	unknown	Hispanic	92Y	Army	Previous	Never
NG63	Maybe	3	Yes - monthly	negative	0.1805	4/20/2020	50	Male	06019	White		11Z	Army	Never	Never
NG22	No	2	Yes - monthly	negative	0.1805	4/20/2020	58	Male	06066	White		15Z	Army	Never	Never
NG99	No	4	Yes - monthly	negative	0.181	4/22/2020	46	Male	06062	White		90A	Army	Never	Never
NG1643	Maybe	2	Yes - weekly	negative	0.181	6/8/2020	59	Male	06516	White		Coast Guard Operation Unit Controller	Unknown	Previous	Never
NG418	No	4	Yes - monthly	negative	0.181	5/14/2020	30	Male	06010	White		31B	Army	Current	Never
NG1201	No	2	Yes - weekly	negative	0.1815	5/21/2020	30	Male	06032	White		35F	Army	Never	Never
NG718	No	4	Yes - monthly	negative	0.1815	5/19/2020	40	Male	06016	White		2S	Air Force	Previous	Never
NG1104	No	2	No	negative	0.1825	5/22/2020	59	Male	06605	unknown	Hispanic	3D	Air Force	Never	Never
NG757	No	4	Yes - monthly	negative	0.1825	5/19/2020	39	Male	06489	White		90A	Army	Never	Never
NG1222	Maybe	3	Yes - monthly	negative	0.183	5/21/2020	28	Male	06093	White		15U	Army	Previous	Never
NG388	No	4	Yes - weekly	negative	0.1835	5/13/2020	52	Male	06237	White		11A	Army	Never	Never
NG623	Maybe	1	No	negative	0.1835	5/18/2020	54	Male	63118	White		66H	Army	Never	Never
NG688	No	4	Yes - monthly	negative	0.184	5/18/2020	47	Female	90063	unknown	Hispanic	42A	Army	Never	Never
NG526	No	3	Yes - weekly	negative	0.1845	5/18/2020	39	Male	06117	Black or African American		91X	Army	Never	Never
NG987	No	4	No	negative	0.185	5/22/2020	56	Male	06082	Mixed		255N	Army	Never	Never
NG28	No	1	Yes - monthly	negative	0.186	4/20/2020	44	Male	06095	unknown	Hispanic	15U	Army	Never	Never
NG374	No	4	No	negative	0.186	5/13/2020	19	Female	06112	White	Hispanic	42A	Army	Never	Never
NG92	No	3	Yes - weekly	negative	0.186	4/22/2020	27	Male	06492	White		68W	Army	Previous	Never
NG354	No	3	Yes - monthly	negative	0.187	5/13/2020	21	Female	06360	White		2A	Air Force	Never	Never
NG578	No	4	No	negative	0.187	5/18/2020	26	Female	06480	White		68S	Army	Never	Never
NG652	Maybe	3	Yes - monthly	negative	0.187	5/18/2020	55	Male	08051	White		65D	Army	Never	Never
NG6	Maybe	1	Yes - monthly	negative	0.187	4/20/2020	32	Male	06370	White		11B	Army	Previous	Previous
NG68	No	4	Yes - monthly	negative	0.1875	4/20/2020	43	Female	06415	White		70K	Army	Never	Never
NG101	No	2	Yes - weekly	negative	0.1885	4/22/2020	26	Male	06460	White		70K	Army	Previous	Previous
NG848	No	6 or more	Yes - monthly	negative	0.1895	5/20/2020	20	Male	06451	unknown	Hispanic	11B	Army	Never	Never
NG615	Yes	3	Yes - weekly	negative	0.1895	5/18/2020	39	Female	63132	White		72D	Army	Never	Never
NG345	Maybe	5	Yes - monthly	negative	0.191	5/13/2020	37	Male	06605	unknown	Hispanic	3P	Air Force	Never	Never
NG457	Maybe	3	Yes - weekly	negative	0.191	5/14/2020	22	Male	06108	Mixed	Hispanic	11B	Army	Previous	Previous
NG79	No	5	Yes - every day	negative	0.191	4/20/2020	39	Male	06437	White		90A	Army	Previous	Never
NG1645	Yes	5	No	negative	0.1915	6/8/2020	34	Male	06443	White		Officer	Unknown	Previous	Never
NG421	No	4	Yes - monthly	negative	0.192	5/14/2020	37	Male	06074	White		11B	Army	Previous	Never
NG876	No	3	Yes - weekly	negative	0.1925	5/19/2020	60	Male	06096	White		15B	Army	Never	Never
NG570	No	2	No	negative	0.1925	5/18/2020	22	Male	06831	unknown	Hispanic	92Y	Army	Previous	Never
NG299	Maybe	4	Yes - every day	negative	0.193	5/13/2020	44	Male	06082	White		92Y	Army	Never	Never
NG301	Maybe	1	Yes - monthly	negative	0.193	5/13/2020	33	Male	06040	Asian		68W	Army	Previous	Never
NG59	Maybe	5	Yes - weekly	negative	0.1935	4/20/2020	49	Male	06480	White		11A	Army	Previous	Never
NG439	No	2	No	negative	0.194	5/14/2020	20	Male	06424	White		2A	Air Force	Never	Previous
NG464	No	1	Yes - weekly	negative	0.1945	5/14/2020	37	Male	06457	White		90A	Unknown	Never	Never
NG586	No	5	No	negative	0.1955	5/18/2020	39	Male	12594	unknown	Hispanic	11B	Army	Previous	Previous
NG393	Yes	6 or more	Yes - weekly	negative	0.196	5/13/2020	52	Male	06359	White		31B	Army	Never	Never
NG713	Maybe	2	Yes - weekly	negative	0.197	5/19/2020	44	Male	06095	White		255A	Army	Never	Never
NG1067	No	6 or more	No	negative	0.197	5/22/2020	54	Male	06082	White		Fab Supervisor	Unknown	Never	Never
NG427	No	5	No	negative	0.197	5/14/2020	38	Male	06513	Black or African American		31E	Army	Previous	Previous
NG1000	No	4	Yes - monthly	negative	0.1975	5/22/2020	53	Male	06010	White		15Z	Army	Never	Never
NG749	Maybe	5	Yes - weekly	negative	0.1975	5/19/2020	39	Male	06001	White		65D	Army	Never	Never
NG1191	Maybe	5	Yes - weekly	negative	0.198	5/21/2020	44	Male	06067	White		4A0X1	Air Force	Previous	Never
NG248	Maybe	4	No	negative	0.2	5/11/2020	36	Male	06332	White		94R	Army	Never	Never
NG1083	No	5	No	negative	0.2005	5/20/2020	32	Male	06070	Asian	Hispanic	2A	Air Force	Never	Never
NG710	Maybe	4	Yes - weekly	negative	0.2005	5/19/2020	23	Male	06450	White		2T	Air Force	Current	Never
NG46	No	3	Yes - monthly	negative	0.202	4/20/2020	53	Male	06013	White		00E	Army	Previous	Never
NG1811	Yes	3	Yes - monthly	negative	0.2025	6/12/2020	56	Female	06076	White		91B	Army	Previous	Never
NG714	Maybe	4	Yes - monthly	negative	0.2025	5/19/2020	45	Male	06074	White		91Z	Army	Previous	Never
NG66	Maybe	2	No	negative	0.2035	4/20/2020	58	Male	06457	White		88A	Army	Never	Never
NG682	Yes	3	Yes - weekly	negative	0.2035	5/18/2020	48	Male	19063	White		62A	Army	Previous	Never
NG29	No	1	Yes - weekly	negative	0.204	4/20/2020	44	Male	06096	White		153M	Army	Never	Never
NG234	No	3	Yes - weekly	negative	0.205	5/11/2020	54	Male	11741	White	Hispanic	73A	Army	Never	Never
NG1055	Maybe	2	Yes - monthly	negative	0.205	5/22/2020	35	Male	06066	White		Structural Maintenance	Unknown	Never	Never
NG1230	No	3	No	negative	0.205	5/21/2020	26	Male	06405	White		11B	Army	Never	Never
NG879	No	3	Yes - every day	negative	0.205	5/19/2020	50	Male	06360	White		90A	Army	Previous	Never
NG15	No	5	No	negative	0.2055	4/20/2020	20	Female	06855	unknown	Hispanic	68W	Army	Never	Never
NG956	No	4	Yes - monthly	negative	0.206	5/21/2020	37	Male	06790	White		11B	Army	Never	Never
NG266	Yes	1	Yes - monthly	negative	0.206	5/11/2020	26	Male	06040	White		15U	Army	Current	Current
NG735	No	4	No	negative	0.2075	5/19/2020	24	Male	06106	unknown	Hispanic	Services/3F151	Unknown	Never	Never
NG1178	Maybe	1	Yes - monthly	negative	0.2075	5/20/2020	28	Female	06040	White		11M	Air Force	Previous	Current
NG237	No	3	Yes - monthly	negative	0.208	5/11/2020	26	Male	06066	Black or African American		92G	Army	Never	Never
NG395	No	4	No	negative	0.208	5/13/2020	52	Male	06450	unknown	Hispanic	42A	Army	Never	Never
NG1192	No	4	Yes - weekly	negative	0.208	5/21/2020	40	Male	06109	White		12A	Army	Never	Never
NG834	Maybe	2	No	negative	0.21	5/20/2020	29	Male	06515	Mixed	Hispanic	3E	Air Force	Never	Never
NG1096	No	3	No	negative	0.211	5/22/2020	25	Male	06704	Black or African American		11B	Army	Never	Never
NG1232	No	3	Yes - weekly	negative	0.211	5/21/2020	47	Male	01085	White		9G	Air Force	Never	Never
NG1147	No	4	Yes - monthly	negative	0.2115	5/20/2020	42	Male	01612	White		Public Health Officer	Unknown	Never	Never
NG74	No	4	Yes - monthly	negative	0.212	4/20/2020	50	Male	06489	White		42H	Army	Previous	Never
NG745	No	2	Yes - weekly	negative	0.2125	5/19/2020	31	Male	06511	Mixed	Hispanic	90A	Army	Never	Never
NG214	No	3	No	negative	0.2125	5/11/2020	42	Male	06106	Mixed		88M	Army	Never	Never
NG986	No	3	Yes - monthly	negative	0.213	5/22/2020	29	Male	06074	White		2A	Air Force	Never	Never
NG219	No	5	Yes - monthly	negative	0.213	5/11/2020	44	Male	06403	White		42R	Army	Never	Never
NG258	No	6 or more	Yes - monthly	negative	0.2135	5/11/2020	25	Male	02019	unknown	Hispanic	88M	Army	Never	Previous
NG239	Yes	3	No	negative	0.2135	5/11/2020	25	Male	06351	White		88M	Army	Never	Never
NG160	Yes	3	No	negative	0.214	4/23/2020	20	Male	06033	White		68W	Army	Never	Current
NG358	No	6 or more	Yes - weekly	negative	0.215	5/13/2020	20	Male	06770	White		11B	Army	Previous	Current
NG752	No	3	Yes - monthly	negative	0.2155	5/19/2020	45	Female	06040	White		3F	Air Force	Previous	Never
NG19	Maybe	2	Yes - weekly	negative	0.2155	4/20/2020	35	Male	06405	unknown	Hispanic	74D	Army	Current	Never
NG85	No	4	No	negative	0.216	4/20/2020	41	Male	06082	White		3E	Air Force	Previous	Never
NG1228	No	3	No	negative	0.2175	5/20/2020	21	Male	06607	White	Hispanic	11B	Army	Never	Never
NG543	No	4	Yes - weekly	negative	0.218	5/18/2020	23	Male	06880	White		11A	Army	Never	Never
NG484	No	3	No	negative	0.219	5/14/2020	25	Male	06405	White		11B	Army	Never	Never
NG368	No	6 or more	Yes - weekly	negative	0.219	5/13/2020	22	Male	06053	White		11B	Army	Never	Never
NG357	No	1	Yes - monthly	negative	0.22	5/13/2020	31	Male	06242	White		3P	Air Force	Previous	Never
NG705	Maybe	4	No	negative	0.2205	5/19/2020	35	Male	06111	unknown	Hispanic	2S	Air Force	Never	Never
NG433	No	4	No	negative	0.2205	5/14/2020	24	Male	06606	unknown	Hispanic	31B	Army	Never	Never
NG1072	Maybe	3	Yes - monthly	negative	0.221	5/22/2020	33	Male	06082	White		2A	Air Force	Never	Never
NG812	No	4	Yes - monthly	negative	0.2215	5/19/2020	53	Male	06037	White		12C	Army	Never	Never
NG636	Yes	2	Yes - monthly	negative	0.2215	5/18/2020	53	Male	65613	White		64B	Army	Never	Never
NG707	No	1	Yes - every day	negative	0.222	5/19/2020	26	Male	06512	White		70K	Army	Never	Never
NG41	No	3	No	negative	0.226	4/20/2020	31	Male	06043	White		?	Unknown	Never	Never
NG575	No	5	Yes - weekly	negative	0.2265	5/18/2020	30	Male	06484	White		11B	Army	Never	Never
NG959	No	5	Yes - weekly	negative	0.227	5/21/2020	52	Male	06378	White		51J4	Air Force	Never	Never
NG618	No	2	Yes - weekly	negative	0.227	5/18/2020	51	Male	62896	White		65D	Army	Previous	Never
NG554	No	3	No	negative	0.228	5/18/2020	30	Male	06706	unknown	Hispanic	12B	Army	Never	Never
NG778	Yes	3	No	negative	0.228	5/19/2020	38	Female	06081	White		42A	Army	Never	Never
NG1221	Maybe	3	Yes - weekly	negative	0.229	5/20/2020	44	Male	06118	Asian		91B	Army	Never	Never
NG366	No	3	Yes - weekly	negative	0.229	5/13/2020	30	Male	06033	White		31B	Army	Current	Previous
NG1207	No	5	No	negative	0.2295	5/21/2020	40	Male	06239	White		88M	Army	Previous	Never
NG73	Maybe	2	Yes - weekly	negative	0.23	4/20/2020	52	Male	06339	White		90A	Army	Current	Previous
NG568	Maybe	3	Yes - weekly	negative	0.231	5/18/2020	23	Male	06855	White		11B	Army	Previous	Previous
NG1198	No	4	No	negative	0.232	5/21/2020	46	Male	06492	White		31P3	Air Force	Never	Never
NG789	No	3	Yes - monthly	negative	0.232	5/19/2020	25	Male	06001	White		Pilot Select	Unknown	Previous	Never
NG1082	No	3	No	negative	0.2325	5/20/2020	50	Female	06705	unknown	Hispanic	92A	Army	Never	Never
NG75	No	3	Yes - monthly	negative	0.2325	4/20/2020	36	Male	06042	White		11A	Army	Previous	Never
NG276	No	3	Yes - monthly	negative	0.233	5/13/2020	32	Male	06052	unknown	Hispanic	11B	Army	Never	Never
NG560	No	6 or more	No	negative	0.2365	5/18/2020	38	Male	06351	White		11B	Army	Current	Never
NG1206	No	5	No	negative	0.237	5/20/2020	20	Female	06333	Mixed	Hispanic	88M	Army	Never	Never
NG724	No	4	Yes - weekly	negative	0.238	5/19/2020	35	Male	06107	White		35D	Army	Never	Never
NG361	No	4	Yes - weekly	negative	0.238	5/13/2020	22	Female	06420	White		92G	Army	Never	Previous
NG1641	Maybe	5	Yes - monthly	negative	0.2385	6/8/2020	41	Female	06475	White		Officer USCG	Unknown	Never	Never
NG686	Yes	2	No	negative	0.2395	5/18/2020	41	Female	64132	Black or African American		66H	Army	Never	Never
NG533	No	6 or more	Yes - weekly	negative	0.243	5/18/2020	21	Female	06320	Black or African American		92A	Army	Never	Never
NG758	No	2	Yes - monthly	negative	0.2435	5/19/2020	33	Male	06042	White		31B	Army	Never	Never
NG1113	No	1	No	negative	0.244	5/22/2020	26	Female	06066	unknown	Hispanic	42A	Army	Never	Never
NG455	No	4	Yes - monthly	negative	0.244	5/14/2020	20	Male	06413	White		31E	Army	Previous	Current
NG1114	Maybe	4	Yes - weekly	negative	0.2445	5/22/2020	39	Male	06413	White		18A	Army	Never	Never
NG567	No	1	No	negative	0.245	5/18/2020	26	Male	06708	White		11B	Army	Never	Never
NG548	No	3	No	negative	0.2455	5/18/2020	29	Male	06759	White		11B	Army	Never	Never
NG69	Maybe	2	Yes - weekly	negative	0.248	4/20/2020	54	Male	06095	White		25B	Army	Never	Never
NG1214	Yes	4	No	negative	0.2485	5/21/2020	20	Male	06512	Black or African American		11B	Army	Never	Never
NG1836	Maybe	1	Yes - weekly	negative	0.2485	6/12/2020	49	Male	06066	White		3S	Air Force	Never	Never
NG1190	No	1	Yes - weekly	negative	0.2485	5/20/2020	37	Male	06052	White		68W	Army	Current	Never
NG97	Maybe	1	Yes - monthly	negative	0.25	4/22/2020	23	Female	06478	White		68G	Army	Never	Current
NG913	No	5	Yes - weekly	negative	0.2505	5/21/2020	49	Male	06420	White		11A	Army	Never	Never
NG647	Maybe	4	Yes - monthly	negative	0.251	5/18/2020	44	Female	62236	White		46N3	Air Force	Never	Never
NG592	No	1	Yes - monthly	negative	0.2515	5/18/2020	28	Male	06051	Black or African American		25Q	Army	Never	Never
NG107	Maybe	2	Yes - weekly	negative	0.2515	4/22/2020	60	Male	06376	White		21N	Army	Previous	Never
NG664	Yes	6 or more	No	negative	0.252	5/18/2020	52	Male	64011	White		66S	Army	Previous	Never
NG723	No	3	Yes - monthly	negative	0.255	5/19/2020	59	Male	06067	White		922A	Army	Never	Never
NG83	No	2	Yes - monthly	negative	0.255	4/20/2020	46	Male	06082	White		38B	Unknown	Never	Never
NG55	No	4	Yes - weekly	negative	0.2555	4/20/2020	40	Female	06108	Black or African American		92Y	Army	Current	Never
NG1138	No	2	Yes - monthly	negative	0.256	5/22/2020	35	Male	06469	White		3D	Air Force	Previous	Never
NG553	No	1	Yes - monthly	negative	0.257	5/18/2020	22	Male	06606	Black or African American		11B	Army	Never	Never
NG166	No	3	Yes - weekly	negative	0.257	4/23/2020	27	Male	06457	White		4N0X1	Air Force	Previous	Current
NG722	No	5	Yes - every day	negative	0.2575	5/19/2020	48	Male	06076	White		90A	Army	Previous	Never
NG842	Yes	2	Yes - monthly	negative	0.2595	5/20/2020	49	Female	06067	Asian		73A	Army	Never	Never
NG904	No	3	No	negative	0.2605	5/21/2020	22	Male	06413	White		11B	Army	Never	Never
NG67	Maybe	2	No	negative	0.261	4/20/2020	58	Male	06076	White		11BX	Air Force	Never	Never
NG1024	No	1	No	negative	0.2615	5/21/2020	59	Male	06114	unknown	Hispanic	92G	Army	Never	Never
NG858	No	4	No	negative	0.265	5/20/2020	30	Male	06779	White		11B	Army	Previous	Never
NG48	Yes	4	Yes - weekly	negative	0.265	4/20/2020	35	Male	06416	White		70K	Army	Current	Never
NG581	No	4	Yes - monthly	negative	0.268	5/18/2020	23	Male	06810	unknown	Hispanic	68X	Army	Never	Never
NG36	No	4	Yes - weekly	negative	0.268	4/20/2020	40	Male	06489	White		15B	Army	Current	Never
NG826	Maybe	3	Yes - monthly	negative	0.269	5/20/2020	27	Male	06259	White		12N	Army	Previous	Never
NG576	No	2	No	negative	0.27	5/18/2020	24	Male	07035	unknown	Hispanic	11B	Army	Never	Never
NG119	No	1	Yes - monthly	negative	0.27	4/22/2020	34	Male	06088	unknown	Hispanic	88M	Army	Never	Never
NG1638	Maybe	1	Yes - weekly	negative	0.2705	6/8/2020	56	Female	06824	White		n/a	Unknown	Previous	Never
NG694	No	2	Yes - monthly	negative	0.272	5/18/2020	58	Female	53038	White		66T	Army	Previous	Never
NG522	No	5	Yes - weekly	negative	0.2755	5/18/2020	48	Male	06415	White		15B	Army	Never	Never
NG1213	Maybe	5	Yes - monthly	negative	0.277	5/21/2020	36	Male	06111	White		3F	Air Force	Never	Never
NG44	No	5	Yes - weekly	negative	0.278	4/20/2020	21	Male	06424	White		09R	Army	Previous	Current
NG33	Maybe	3	Yes - weekly	negative	0.2795	4/20/2020	37	Male	06074	White		92Y	Army	Previous	Never
NG77	No	4	Yes - monthly	negative	0.2815	4/20/2020	34	Male	06410	White	Hispanic	11A	Army	Never	Never
NG1235	No	3	Yes - weekly	negative	0.2855	5/21/2020	40	Male	06093	White		4B071	Air Force	Never	Never
NG420	No	2	No	negative	0.2875	5/14/2020	31	Female	06374	White		92Y	Army	Never	Never
NG736	Maybe	2	No	negative	0.2875	5/19/2020	57	Male	06450	White		36B	Army	Current	Never
NG483	No	5	Yes - monthly	negative	0.2885	5/14/2020	22	Male	06855	White	Hispanic	31E	Army	Never	Never
NG508	No	3	Yes - weekly	negative	0.289	5/14/2020	41	Male	06447	White		153D	Army	Current	Never
NG529	No	2	No	negative	0.29	5/18/2020	22	Female	06051	Black or African American		92G	Army	Never	Never
NG466	Yes	4	Yes - weekly	negative	0.292	5/14/2020	34	Male	06281	White		11B	Army	Previous	Never
NG769	Maybe	2	Yes - weekly	negative	0.295	5/19/2020	34	Male	06511	White		35D	Army	Current	Previous
NG425	Maybe	3	Yes - monthly	negative	0.2975	5/14/2020	40	Male	06351	White		92A	Army	Never	Never
NG836	Maybe	3	Yes - weekly	negative	0.298	5/20/2020	55	Male	06334	White		11B	Army	Previous	Never
NG716	No	1	Yes - monthly	negative	0.2985	5/19/2020	33	Male	06451	White		42A	Army	Never	Never
NG80	No	6 or more	Yes - monthly	negative	0.301	4/20/2020	44	Male	80917	White		Unknown	Unknown	Previous	Never
NG363	No	3	Yes - weekly	negative	0.304	5/13/2020	32	Male	06062	White		11B	Army	Current	Never
NG81	No	4	Yes - weekly	negative	0.3045	4/20/2020	52	Male	06035	White		68W	Army	Never	Never
NG593	No	1	Yes - monthly	negative	0.308	5/18/2020	39	Male	06053	unknown	Hispanic	25Q	Army	Never	Never
NG34	No	3	Yes - weekly	negative	0.3105	4/20/2020	25	Male	06112	Black or African American		92Y	Army	Never	Never
NG385	Yes	3	Yes - monthly	negative	0.311	5/13/2020	23	Male	06076	Mixed		2A	Air Force	Never	Never
NG1797	Maybe	2	Yes - weekly	negative	0.311	6/12/2020	54	Male	03254	White		90G	Air Force	Never	Never
NG1153	Yes	4	No	negative	0.3135	5/20/2020	28	Male	06112	Black or African American		91B	Army	Never	Never
NG583	No	4	Yes - monthly	negative	0.316	5/18/2020	30	Male	06798	White		11B	Army	Never	Never
NG525	No	6 or more	Yes - monthly	negative	0.317	5/18/2020	22	Female	06112	Black or African American		92G	Army	Never	Never
NG142	Maybe	3	Yes - weekly	negative	0.3175	4/22/2020	31	Male	06351	White		1C	Air Force	Never	Never
NG580	No	2	Yes - monthly	negative	0.319	5/18/2020	22	Male	06902	unknown	Hispanic	11B	Army	Never	Previous
NG604	Maybe	1	Yes - monthly	negative	0.3195	5/18/2020	29	Male	06106	White		25A	Army	Never	Never
NG78	Maybe	3	Yes - monthly	negative	0.3215	4/20/2020	42	Male	06457	White		68W	Army	Previous	Never
NG488	Maybe	4	Yes - weekly	negative	0.3235	5/14/2020	42	Male	06403	unknown	Hispanic	11Z	Army	Never	Never
NG1878	Yes	4	Yes - monthly	negative	0.3245	7/14/2020	49	Male	06082	White		2A	Air Force	Never	Never
NG659	Maybe	1	No	negative	0.325	5/18/2020	51	Male	64119	White		66H	Army	Never	Never
NG838	No	2	No	negative	0.3275	5/20/2020	32	Male	12571	White		25Q	Army	Previous	Never
NG725	No	3	Yes - monthly	negative	0.331	5/19/2020	40	Male	06062	White		68W	Army	Never	Never
NG1188	No	6 or more	Yes - monthly	negative	0.3315	5/20/2020	39	Male	06035	White		2T	Air Force	Never	Never
NG426	No	2	Yes - monthly	negative	0.3345	5/14/2020	27	Male	11212	Mixed	Hispanic	31B	Army	Never	Never
NG704	Maybe	4	Yes - weekly	negative	0.335	5/19/2020	45	Male	06488	White		Pilot	Unknown	Never	Never
NG61	Maybe	1	Yes - weekly	negative	0.3375	4/20/2020	47	Female	06033	White		70K	Army	Never	Never
NG786	No	3	Yes - monthly	negative	0.3405	5/19/2020	29	Male	06078	White		92T	Air Force	Never	Previous
NG602	No	2	No	negative	0.342	5/18/2020	35	Male	06902	White		25Q	Army	Previous	Never
NG375	No	5	No	negative	0.3455	5/13/2020	30	Male	06786	White		11C	Army	Never	Never
NG1003	Yes	6 or more	No	negative	0.3475	5/21/2020	35	Male	01077	White		2A	Air Force	Never	Never
NG814	No	3	Yes - monthly	negative	0.3495	5/19/2020	44	Female	06457	White		2T	Air Force	Never	Never
NG474	Maybe	2	No	negative	0.3505	5/14/2020	27	Male	06365	White		11B	Army	Never	Never
NG1194	No	4	No	negative	0.3525	5/21/2020	22	Male	06410	White		11B	Army	Never	Never
NG774	No	2	Yes - every day	negative	0.3525	5/19/2020	45	Male	06111	White		12M	Army	Previous	Never
NG794	No	3	Yes - weekly	negative	0.358	5/19/2020	22	Female	06516	unknown	Hispanic	3D	Air Force	Never	Never
NG364	No	3	Yes - weekly	negative	0.359	5/13/2020	26	Male	06052	White		11B	Army	Previous	Never
NG549	No	3	Yes - monthly	negative	0.361	5/18/2020	23	Male	06825	unknown	Hispanic	11B	Army	Never	Previous
NG558	Maybe	4	Yes - weekly	positive	0.3705	5/18/2020	40	Male	06443	White		?	Unknown	Previous	Never
NG518	Maybe	4	Yes - every day	positive	0.3725	5/18/2020	47	Male	06791	White		915A	Army	Never	Never
NG729	Yes	4	Yes - monthly	positive	0.3725	5/19/2020	29	Male	06854	unknown	Hispanic	31A	Army	Previous	Never
NG698	No	5	Yes - weekly	positive	0.3735	5/19/2020	41	Male	06010	White		12A	Army	Previous	Previous
NG32	No	4	Yes - monthly	positive	0.376	4/20/2020	45	Male	06057	White		15U	Army	Never	Never
NG589	Maybe	1	Yes - weekly	positive	0.3765	5/18/2020	29	Male	06066	Black or African American		25U	Army	Current	Previous
NG50	Yes	4	Yes - weekly	positive	0.3875	4/20/2020	54	Male	06013	White		420A	Army	Never	Never
NG1226	Yes	4	Yes - monthly	positive	0.388	5/21/2020	32	Male	06108	unknown	Hispanic	11BX	Air Force	Previous	Never
NG244	Maybe	2	No	positive	0.3915	5/11/2020	55	Female	01040	White	Hispanic	63A	Army	Current	Never
NG1810	Yes	4	Yes - monthly	positive	0.4005	6/12/2020	37	Female	06238	unknown	Hispanic	46N3	Air Force	Never	Never
NG1152	Maybe	5	Yes - monthly	positive	0.4025	5/21/2020	48	Male	06237	White		25A	Army	Never	Never
NG500	No	3	No	positive	0.404	5/14/2020	21	Male	06010	White		92F	Army	Previous	Current
NG582	No	3	Yes - monthly	positive	0.405	5/18/2020	23	Male	06776	unknown	Hispanic	11B	Army	Never	Never
NG25	Yes	5	No	positive	0.411	4/20/2020	34	Male	06073	White		67J	Army	Never	Never
NG485	No	2	No	positive	0.4155	5/14/2020	22	Male	06010	Other		31B	Army	Never	Never
NG1031	No	2	No	positive	0.4175	5/21/2020	27	Male	06089	White		42B	Army	Never	Never
NG556	No	6 or more	Yes - monthly	positive	0.419	5/18/2020	30	Male	06902	unknown	Hispanic	11B	Army	Current	Current
NG450	No	6 or more	No	positive	0.422	5/14/2020	36	Male	06052	Black or African American		92Y	Army	Never	Never
NG868	Maybe	4	Yes - monthly	positive	0.423	5/19/2020	52	Male	06035	unknown	Hispanic	26B	Army	Never	Never
NG1115	Maybe	4	Yes - monthly	positive	0.426	5/22/2020	47	Male	06107	White		K11M3B	Unknown	Never	Never
NG187	No	1	No	positive	0.4335	5/11/2020	45	Female	06032	White		63A	Army	Never	Never
NG473	No	5	Yes - weekly	positive	0.441	5/14/2020	20	Male	06413	White		11B	Army	Previous	Never
NG284	Maybe	1	Yes - monthly	positive	0.441	5/13/2020	29	Male	06422	White		31A	Army	Previous	Previous
NG733	Maybe	4	Yes - every day	positive	0.4565	5/19/2020	47	Male	06410	White		920A	Army	Never	Never
NG70	No	6 or more	No	positive	0.457	4/20/2020	49	Male	06033	White		31A	Army	Never	Never
NG1046	No	5	Yes - monthly	positive	0.457	5/20/2020	41	Male	06248	White		2S	Air Force	Never	Never
NG828	No	2	No	positive	0.469	5/20/2020	31	Female	06489	White		12A	Army	Never	Never
NG599	No	6 or more	Yes - monthly	positive	0.469	5/18/2020	34	Male	06360	White		25Q	Army	Previous	Current
NG1185	No	3	No	positive	0.4705	5/21/2020	56	Male	06110	White		2F	Air Force	Never	Never
NG506	No	3	No	positive	0.4805	5/14/2020	21	Male	06333	White		31B	Army	Never	Never
NG621	Maybe	4	No	positive	0.483	5/18/2020	39	Female	63445	White		66T	Army	Never	Never
NG1229	No	2	Yes - monthly	positive	0.4885	5/21/2020	50	Male	06340	unknown	Hispanic	15Z	Army	Never	Never
NG1160	No	4	Yes - monthly	positive	0.4905	5/21/2020	31	Male	06854	White	Hispanic	SSupply	Unknown	Never	Never
NG720	Maybe	4	Yes - monthly	positive	0.502	5/19/2020	49	Male	06415	White		31A	Army	Never	Never
NG362	Maybe	6 or more	Yes - weekly	positive	0.5065	5/13/2020	24	Male	06880	White		11B	Army	Current	Previous
NG982	No	2	Yes - weekly	positive	0.5145	5/22/2020	32	Male	06096	White		1A	Air Force	Previous	Previous
NG1799	No	2	No	positive	0.5195	6/12/2020	30	Male	06610	unknown	Hispanic	25U	Army	Never	Never
NG800	No	2	No	positive	0.5325	5/19/2020	48	Male	06415	White		12B	Army	Never	Never
NG691	Yes	3	Yes - weekly	positive	0.552	5/18/2020	26	Female	64114	Mixed		68W	Army	Previous	Current
NG201	No	1	Yes - monthly	positive	0.558	5/11/2020	31	Male	06029	White		92F	Army	Never	Never
NG1211	Maybe	4	No	positive	0.558	5/21/2020	30	Male	06787	White		11C	Army	Never	Never
NG590	Maybe	2	Yes - monthly	positive	0.56	5/18/2020	24	Male	06010	unknown	Hispanic	25Q	Army	Never	Never
NG856	Maybe	3	Yes - monthly	positive	0.5655	5/20/2020	24	Female	06902	unknown	Hispanic	68W	Army	Never	Never
NG955	No	6 or more	Yes - monthly	positive	0.5855	5/21/2020	41	Male	01612	White		3D	Air Force	Never	Never
NG283	No	2	Yes - monthly	positive	0.5875	5/13/2020	35	Male	06070	White		11B	Army	Never	Never
NG90	No	2	Yes - monthly	positive	0.592	4/22/2020	22	Female	06320	Black or African American		68W	Army	Never	Never
NG1203	No	4	Yes - weekly	positive	0.598	5/20/2020	39	Male	05001	White		155E	Army	Previous	Never
NG373	No	5	Yes - weekly	positive	0.6005	5/13/2020	41	Female	06877	White		3E	Air Force	Previous	Never
NG1181	No	3	Yes - weekly	positive	0.604	5/20/2020	58	Male	06062	White		155E	Army	Never	Never
NG863	No	1	Yes - every day	positive	0.6155	5/20/2020	30	Male	06606	unknown	Hispanic	42A	Army	Never	Current
NG39	No	6 or more	Yes - monthly	positive	0.619	4/20/2020	42	Male	06513	White		25B	Army	Never	Never
NG350	No	5	Yes - monthly	positive	0.641	5/13/2020	21	Male	06040	White		11B	Army	Previous	Current
NG507	Maybe	3	Yes - monthly	positive	0.6625	5/14/2020	27	Female	06450	unknown	Hispanic	31E	Army	Never	Never
NG598	No	6 or more	Yes - monthly	positive	0.6705	5/18/2020	38	Female	06424	White		420A	Army	Never	Never
NG132	No	3	No	positive	0.6915	4/22/2020	23	Male	06108	Black or African American		11B	Army	Previous	Never
NG544	No	5	No	positive	0.7105	5/18/2020	20	Male	06250	White		42R	Army	Never	Never
NG894	No	1	No	positive	0.7205	5/21/2020	22	Female	06611	Asian		68W	Army	Never	Current
NG1100	No	5	Yes - monthly	positive	0.731	5/22/2020	36	Male	06410	Black or African American		1C	Air Force	Never	Never
NG307	Maybe	6 or more	Yes - monthly	positive	0.739	5/13/2020	23	Male	06810	Asian		68W	Army	Never	Never
NG386	Yes	4	No	positive	0.7425	5/13/2020	38	Female	06118	White		38B	Unknown	Never	Never
NG353	Maybe	3	Yes - weekly	positive	0.777	5/13/2020	27	Male	06410	White	Hispanic	11B	Army	Never	Never
NG1014	No	1	Yes - monthly	positive	0.7935	5/21/2020	43	Male	06096	White		Administration	Unknown	Never	Never
NG1189	No	4	Yes - weekly	positive	0.7985	5/21/2020	34	Male	06770	White		11B	Army	Current	Never
NG58	Yes	2	Yes - monthly	positive	0.8085	4/20/2020	53	Male	06095	Black or African American		42A	Army	Never	Never
NG1095	No	4	Yes - monthly	positive	0.8125	5/22/2020	41	Male	06451	unknown	Hispanic	2A	Air Force	Never	Never
NG768	Yes	2	Yes - monthly	positive	0.813	5/19/2020	46	Male	06082	White		26B	Army	Never	Never
NG13	No	6 or more	Yes - weekly	positive	0.842	4/20/2020	22	Male	06457	White		11B	Army	Never	Never
NG1657	No	2	No	positive	0.845	6/8/2020	34	Male	06514	White		Marine Science Technician	Unknown	Never	Never
NG155	Yes	3	Yes - monthly	positive	0.8475	4/22/2020	56	Male	06489	White		65D	Army	Never	Never
NG367	No	4	Yes - monthly	positive	0.9	5/13/2020	53	Male	06057	White		90A	Army	Never	Never
NG1857	Yes	6 or more	Yes - monthly	positive	0.9115	7/14/2020	26	Female	06082	White		4Y031	Air Force	Never	Never
NG449	No	2	Yes - monthly	positive	0.926	5/14/2020	24	Male	06457	Black or African American		31B	Army	Never	Current
NG217	No	4	Yes - weekly	positive	0.9695	5/11/2020	36	Male	06320	unknown	Hispanic	12N	Army	Never	Never
NG88	No	3	No	positive	1.006	4/22/2020	32	Male	06043	White		70K	Army	Never	Never
NG728	No	3	Yes - weekly	positive	1.0065	5/19/2020	38	Male	06488	White		11Z	Army	Previous	Never
NG382	No	1	No	positive	1.069	5/13/2020	26	Male	06111	unknown	Hispanic	31B	Army	Never	Never
NG1129	No	4	Yes - monthly	positive	1.127	5/22/2020	28	Male	06511	Black or African American		2T	Air Force	Never	Never
NG811	Maybe	2	Yes - weekly	positive	1.169	5/19/2020	51	Male	06084	White		DESPP	Unknown	Never	Never
NG1642	Maybe	2	Yes - weekly	positive	1.228	6/8/2020	56	Male	06512	White		civilian	Unknown	Never	Never
NG531	No	3	Yes - monthly	positive	1.3075	5/18/2020	50	Male	06710	unknown	Hispanic	51C	Army	Never	Never
NG422	Yes	6 or more	Yes - monthly	positive	1.318	5/14/2020	22	Male	6902	Black or African American		11B	Army	Current	Current
NG1056	No	4	No	positive	1.3295	5/22/2020	43	Male	06082	unknown	Hispanic	Electrical Systems	Unknown	Never	Never
NG822	No	4	Yes - monthly	positive	1.346	5/20/2020	24	Male	06002	Black or African American		Client Systems	Unknown	Never	Previous
NG1183	Yes	3	Yes - monthly	positive	1.3875	5/21/2020	25	Female	06082	White		SSupply	Unknown	Never	Previous
NG690	Yes	1	Yes - monthly	positive	1.4385	5/18/2020	44	Female	80918	White		73B	Army	Never	Never
NG1869	Maybe	6 or more	No	positive	1.473	7/14/2020	23	Male	06112	Black or African American		2A	Air Force	Previous	Previous
NG637	Yes	4	No	positive	1.484	5/18/2020	29	Male	78504	unknown	Hispanic	68C	Army	Previous	Never
NG326	Yes	4	Yes - monthly	positive	1.486	5/13/2020	23	Male	06810	Black or African American		91B	Army	Previous	Current
NG841	Maybe	4	Yes - monthly	positive	1.5175	5/20/2020	20	Male	06416	Asian		11B	Army	Never	Never
NG645	Maybe	3	Yes - monthly	positive	1.532	5/18/2020	33	Male	65803	White		68W	Army	Previous	Never
NG1801	Yes	4	No	positive	1.58	6/12/2020	24	Male	06606	unknown	Hispanic	11B	Army	Never	Never
NG527	No	1	No	positive	1.6185	5/18/2020	29	Male	06403	White		91B	Army	Never	Never
NG653	Yes	3	Yes - monthly	positive	1.6385	5/18/2020	40	Male	66061	White		66S	Army	Never	Never
NG498	No	2	Yes - monthly	positive	1.812	5/14/2020	35	Male	06002	Black or African American		31E	Army	Previous	Previous
NG435	Yes	6 or more	No	positive	1.9505	5/14/2020	25	Male	06851	White	Hispanic	31E	Army	Never	Never
NG347	Yes	4	Yes - weekly	positive	2.1455	5/13/2020	22	Male	06066	White		11B	Army	Current	Previous
NG65	Yes	3	Yes - monthly	positive	2.284	4/20/2020	52	Male	06118	Black or African American		42A	Army	Current	Never
NG1205	Yes	1	Yes - monthly	positive	2.291	5/21/2020	48	Male	06114	unknown	Hispanic	Quality Assurance	Unknown	Previous	Never
NG1037	No	5	Yes - monthly	positive	2.32	5/21/2020	24	Male	06606	White	Hispanic	11B	Army	Previous	Previous
NG1062	No	2	Yes - weekly	positive	2.594	5/22/2020	30	Male	06237	White		2T	Air Force	Never	Never
NG236	Maybe	3	Yes - monthly	positive	2.647	5/11/2020	37	Male	06516	White		68G	Army	Previous	Never
NG1840	Yes	3	Yes - monthly	positive	2.84	6/12/2020	41	Male	06096	White		2A	Air Force	Never	Never
NG539	Maybe	1	Yes - weekly	positive	3.162	5/18/2020	32	Male	06902	unknown	Hispanic	92F	Army	Current	Never
