# Supplementary material for: Associations of SARS-CoV-2 serum IgG with occupation and demographics of military personnel
Source: PLoS One. 2021 Aug 30;16(8):e0251114. doi: 10.1371/journal.pone.0251114 (PMC8405017; doi:10.1371/journal.pone.0251114)
Supplement: S2 Dataset — (XLSX) [file pone.0251114.s007.xlsx]

## Sheet: Sheet1
Subject #	Male	Female
1	3.162
2	2.84
3	2.647
4	2.594
5	2.32
6	2.291
7	2.284
8	2.1455
9	1.9505
10	1.812
11	1.6385
12	1.6185
13	1.58
14	1.532
15	1.5175
16	1.486
17	1.484
18	1.473
19	1.346
20	1.3295
21	1.318
22	1.3075
23	1.228
24	1.169
25	1.127
26	1.069
27	1.0065
28	1.006
29	0.9695
30	0.926
31	0.9
32	0.8475
33	0.845
34	0.842
35	0.813
36	0.8125
37	0.8085
38	0.7985
39	0.7935
40	0.777
41	0.739
42	0.731
43	0.7105
44	0.6915
45	0.641
46	0.619
47	0.6155
48	0.604
49	0.598
50	0.5875
51	0.5855
52	0.56
53	0.558
54	0.558
55	0.5325
56	0.5195
57	0.5145
58	0.5065
59	0.502
60	0.4905
61	0.4885
62	0.4805
63	0.4705
64	0.469
65	0.457
66	0.457
67	0.4565
68	0.441
69	0.441
70	0.426
71	0.423
72	0.422
73	0.419
74	0.4175
75	0.4155
76	0.411
77	0.405
78	0.404
79	0.4025
80	0.388
81	0.3875
82	0.3765
83	0.376
84	0.3735
85	0.3725
86	0.3725
87	0.3705
88		1.4385
89		1.3875
90		0.9115
91		0.7425
92		0.7205
93		0.6705
94		0.6625
95		0.6005
96		0.592
97		0.5655
98		0.552
99		0.483
100		0.469
101		0.4335
102		0.4005
103		0.3915
