# Supplementary material for: Associations of SARS-CoV-2 serum IgG with occupation and demographics of military personnel
Source: PLoS One. 2021 Aug 30;16(8):e0251114. doi: 10.1371/journal.pone.0251114 (PMC8405017; doi:10.1371/journal.pone.0251114)
Supplement: S3 Dataset — (XLSX) [file pone.0251114.s008.xlsx]

## Sheet: Sheet1
11A	11B	11C	11M	11Z	12A	15P	15U	1A	1C	25B	25U	2A	2S	2T	31A	31B	31E	38B	3D	3F	42A	42R	65D	66H	68W	70K	88M	90A	91B	92A	92F	92G	92Y
0.151	0.119	0.099	0.0455	0.3235	0.208	0.124	0.1505	0.0395	0.073	0.248	0.3765	0.1045	0.1815	1.127	0.457	0.0765	1.812	0.255	0.052	0.137	0.118	0.213	0.187	0.1445	0.2485	0.1555	0.2125	0.23	0.173	0.0985	0.558	0.0855	0.087
0.2815	0.103	0.088	0.0955	0.083	0.3735	0.0785	0.02	0.12	0.116	0.1195	0.0525	2.84	0.2205	0.0445	0.502	0.1555	1.9505	0.7425	0.094	0.0225	0.8085	0.1055	0.155	0.1235	0.331	1.006	0.0835	0.147	1.6185	0.1585	0.13	0.121	0.104
0.1595	0.0765	0.0545	0.063	0.1805	0.469	0.1225	0.376	0.1285	0.3175	0.619	0.076	1.473	0.084	2.594	0.151	0.105	0.1205	0.12	0.0965	0.277	0.0985	0.0755	0.104	0.074	0.124	0.222	0.071	0.0385	1.486	0.2325	0.124	0.082	0.101
0.058	0.2605	0.558	0.0285	1.0065	0.161	0.11	0.0595	0.5145	0.088	0.169	0.0535	0.221	0.457	0.2005	0.07	0.196	0.128	0.084	0.087	0.0805	0.186	0.0715	0.1115	0.1835	0.0905	0.0605	0.062	0.9	0.126	0.175	0.404	0.111	0.09
0.1835	0.1335	0.15	0.2075	0.0505	0.1165	0.07	0.121	0.1135	0.114	0.058	0.095	0.0805	0.0695	0.3495	0.0355	0.1755	0.1305	0.079	0.256	0.083	0.2985	0.103	0.1675	0.325	0.186	0.1875	0.081	0.081	0.0995	0.2975	3.162	0.114	0.123
0.2505	0.2365	0.084	0.0765	0.0845	0.085	0.164	0.0545	0.069	0.731	0.056	0.103	0.036	0.125	0.3315	0.441	0.1505	0.0935	0.0295	0.1525	0.2155	0.228	0.071	0.8475	0.05	0.113	0.3375	0.1595	0.181	0.2025	0.1	0.111	0.116	0.1735
0.17	0.361	0.3455	0.037	0.128	0.147	0.0925	0.183	0.0295	0.138	0.0655	0.1715	0.0595	0.072	0.134	0.3725	0.2435	0.079	0.088	0.1825	0.0095	0.0555	0.0625	0.147	0.09	0.169	0.0385	0.2135	0.1825	0.1025	0.149	0.0925	0.238	0.084
0.065	0.147	0.0265		0.1655		0.046	0.206	0.048	0.1135		0.079	0.142			0.1195	0.121	0.14	0.042	0.125		0.016	0.064	0.1975	0.141	0.193	0.0945	0.2295	0.084	0.0815	0.069		0.103	0.193
0.014	0.082	0.0935					0.186	0.1205	0.086		0.066	0.0415			0.149	0.0755	0.244		0.5855		0.005	0.118	0.227	0.2395	0.214	0.0915	0.146	0.158	0.0355	0.0585		0.07	0.084
0.218	0.176	0.148						0.0475	0.0556		0.152	0.0475			0.0715	0.1305	0.059		0.0245		0.0995	0.095		0.0955	0.3215	0.0695	0.0795	0.2575	0.1045	0.048		0.122	0.0535
0.089	0.092	0.11						0.1215	0.125		0.5195	0.099				0.077	0.6625		0.0485		0.0335	0.7105			0.0885	0.1575	0.27	0.205	0.09	0.243		0.2615	0.143
0.0505	0.842	0.101							0.0785		0.1745	0.065				0.4805	0.1675		0.1435		0.077	0.065			0.0845	0.265	0.1215	0.125	0.111			0.0745	0.041
0.1935	0.076	0.053										0.047				0.128	0.103		0.0845		0.118	0.1465			0.133	0.1885	0.0795	0.191	0.3135			0.088	0.0485
0.2325	0.108	0.099										0.2005				0.101	0.06		0.119		0.077	0.1205			0.068	0.0655	0.125	0.1545	0.229			0.116	0.1045
0.076	0.095	0.0745										0.311				0.169	0.197		0.358		0.184	0.0875			0.1735	0.0925	0.1295	0.2125	0.148			0.208	0.2875
0.145	2.1455											0.0375				0.078	0.1215		0.032		0.0855	0.1145			0.099		0.2135	0.087	0.0955			0.317	0.2795
0.1265	0.641											0.101				0.181	0.2885				0.244	0.1015			0.133		0.237	0.1945	0.1155			0.29	0.131
0.088	0.215											0.059				0.0975	0.0865				0.059	0.0845			0.012		0.1175						0.1515
0.1415	0.777											0.8125				0.229					0.208				0.043		0.1615						0.137
0.06	0.2175											0.3245				0.1145					0.092				0.3045		0.0735						0.0975
	0.062											0.0495				0.092					0.6155				0.178								0.0795
	0.107											0.213				1.069					2.284				0.133								0.1925
	0.3505											0.3475				0.092					0.128				0.149								0.1795
	0.0755											0.187				0.127					0.15				0.138								0.0715
	0.206											0.0995				0.1175					0.1485				0.067								0.11
	0.5875											0.194				0.102					0.0745				0.055								0.158
	0.038															0.172					0.4175				0.1465								0.422
	0.2265															0.2205									0.1515								0.3105
	0.2455															0.158									0.1595								0.2555
	0.145															0.09									0.0785								0.11
	0.316															0.4155									0.102								0.081
	0.0305															0.1115									0.0605
	0.086															0.097									0.094
	0.068															0.2685									0.096
	0.1525															0.139									0.0175
	0.0285															0.164									0.06
	0.219															0.926									0.064
	0.077															0.098									0.114
	0.0895															0.3345									0.099
	0.089																								0.1705
	0.063																								0.092
	0.0375																								0.113
	0.132																								1.532
	0.102																								0.0265
	0.029																								0.0795
	0.012																								0.106
	0.245																								0.125
	0.1255																								0.0905
	0.015																								0.122
	0.3525																								0.0745
	0.0185																								0.082
	0.107																								0.093
	0.0295																								0.109
	0.219																								0.0885
	0.105																								0.0345
	0.1275																								0.092
	0.205																								0.1
	0.298																								0.068
	0.192																								0.5655
	0.165																								0.1595
	0.292																								0.2055
	0.265																								0.592
	0.1755																								0.1145
	0.1515																								0.075
	0.1065																								0.1225
	0.173																								0.552
	0.1275																								0.1415
	0.441																								0.0465
	0.0295																								0.1305
	0.7985																								0.1545
	0.304																								0.7205
	0.13																								0.065
	0.075																								0.739
	0.0465																								0.149
	0.071
	0.1095
	0.068
	0.088
	2.32
	0.187
	0.1695
	0.231
	0.0175
	0.5065
	0.1195
	0.023
	0.084
	0.096
	0.1155
	1.58
	0.27
	0.087
	0.126
	0.405
	0.1895
	0.0815
	0.087
	0.128
	0.15
	0.0875
	0.125
	0.319
	0.0435
	0.0705
	0.1955
	0.0355
	0.419
	0.085
	0.0435
	0.082
	0.096
	0.191
	0.211
	0.132
	0.257
	0.1415
	0.2485
	0.111
	0.044
	0.1525
	0.6915
	0.139
	0.1525
	1.318
	0.1595
	0.098
	0.098
	0.1535
	0.052
	0.1525
	0.146
	0.0705
	0.083
	0.233
	0.112
	0.359
	1.5175
	0.1605
