# Supplementary material for: Associations of SARS-CoV-2 serum IgG with occupation and demographics of military personnel
Source: PLoS One. 2021 Aug 30;16(8):e0251114. doi: 10.1371/journal.pone.0251114 (PMC8405017; doi:10.1371/journal.pone.0251114)
Supplement: S4 Dataset — (CSV) [file pone.0251114.s009.csv]

latitude	longitude	Value
41.6811	-72.9406	4
41.975	-72.5494	4
41.0519	-73.5395	4
41.925	-72.6272	3
41.5122	-72.9036	3
41.1792	-73.1895	3
41.85	-72.7333	2
41.8795	-72.976	2
41.7693	-72.6438	2
41.7693	-72.6438	2
41.6911	-72.3072	2
41.3552	-72.0996	2
41.5667	-72.35	2
41.5622	-72.6508	2
41.605	-72.8792	2
41.3937	-73.4515	2
41.0939	-73.4197	2
41.7586	-72.9578	1
41.9042	-72.4704	1
41.7278	-72.8403	1
41.6869	-72.5447	1
41.9511	-72.7861	1
41.7753	-72.5242	1
41.7642	-72.4375	1
41.675	-72.7872	1
41.6747	-72.8569	1
41.8706	-72.8253	1
41.6677	-72.602	1
41.8489	-72.8127	1
41.8528	-72.6431	1
41.7678	-72.7539	1
41.7678	-72.7539	1
41.698	-72.7238	1
41.7658	-72.6734	1
41.7658	-72.6734	1
41.7844	-72.3389	1
41.65	-72.3833	1
41.3531	-72.2294	1
41.3437	-72.0788	1
41.5503	-72.0875	1
41.4386	-73.0556	1
41.2665	-72.5004	1
41.6097	-72.6631	1
41.4859	-72.6819	1
41.5667	-72.5	1
41.3333	-72.6333	1
41.5367	-72.7947	1
41.5367	-72.7947	1
41.4736	-73.2342	1
41.31	-72.9236	1
41.2956	-72.8625	1
41.31	-72.9236	1
41.3829	-72.9077	1
41.2739	-72.9678	1
41.1792	-73.1895	1
41.2331	-73.2183	1
41.5543	-73.0431	1
41.4897	-73.0514	1
41.5833	-73.4	1
41.6741	-73.0732	1
41.7544	-73.0569	1
41.0939	-73.4197	1
41.3053	-73.5014	1
41.1233	-73.3469	1
