# Supplementary material for: Associations of SARS-CoV-2 serum IgG with occupation and demographics of military personnel
Source: PLoS One. 2021 Aug 30;16(8):e0251114. doi: 10.1371/journal.pone.0251114 (PMC8405017; doi:10.1371/journal.pone.0251114)
Supplement: S5 Dataset — (XLSX) [file pone.0251114.s010.xlsx]

## Sheet: Sheet1
[Serum]	1840	1857	1869	822	841	1037	1129	728	690	645	637	597	347
0.1	100	95.082	100	74.1722	96.0265	100	64.2384	0	100	88.0795	93.3775	93.3775	76.8212
0.033333	100	64.7541	86.0656	25.1656	52.3179	93.3775	23.1788	0	95.3642	48.3444	77.4834	74.1722	47.6821
0.011111	83.6066	38.5246	91.8033	4.63576	5.29801	47.6821	0	0	62.2517	5.29801	24.5033	22.5166	1.98676
0.003704	52.459	0	8.19672	0	0	3.31126	0	0	14.5695	0	0	0	0
0.001248	0	0	0	0	0	0	0	0	0	0	0	0	0
0.000412	0	0	0	0	0	0	0	0	0	0	0	0	0
