# Supplementary material for: Associations of SARS-CoV-2 serum IgG with occupation and demographics of military personnel
Source: PLoS One. 2021 Aug 30;16(8):e0251114. doi: 10.1371/journal.pone.0251114 (PMC8405017; doi:10.1371/journal.pone.0251114)
Supplement: S6 Dataset — (XLSX) [file pone.0251114.s011.xlsx]

## Sheet: Sheet1
Spike IgG ELISA OD	1840	1857	1869	822	841	1037	1129	690	645	637	597	347	All Samples
2.3						87.0322							87.0322
1.1265							29.18						29.18
2.872	280.505												280.505
0.9115		51.2033											51.2033
1.4725			183.251										183.251
1.7225												33.9905	33.9905
1.95											53.2198		53.2198
1.484										57.6701			57.6701
1.532									32.0559				31.0559
1.4385								114.745					114.745
1.346				14.68									14.68
1.5175					30.931								30.931
