# Supplementary material for: Associations of SARS-CoV-2 serum IgG with occupation and demographics of military personnel
Source: PLoS One. 2021 Aug 30;16(8):e0251114. doi: 10.1371/journal.pone.0251114 (PMC8405017; doi:10.1371/journal.pone.0251114)
Supplement: S7 Dataset — (XLSX) [file pone.0251114.s012.xlsx]

## Sheet: Sheet1
NG	Hospitalized
87.0322	38.1066
29.18	132.739
280.505	9.48418
51.2033	129.42
183.251	74.4732
33.9905	140.281
53.2198	73.4514
57.6701	187.499
31.0559	506.991
114.745	221.82
14.68	222.844
30.931	22.3872
	115.345
	300.608
	1636.82
	645.654
	182.81
	190.985
	306.196
	510.505
	59.0201
	110.917
	83.3681
	95.9401
	30.5492
	116.145
	353.997
	79.9834
	64.4169
	86.896
	157.036
	117.761
	34.3558
	216.77
	122.744
	90.1571
	63.0957
	37.4111
	413.048
	400.867
	405.509
	353.997
	316.957
	492.04
	515.229
	27.6694
	86.6962
	39.2645
	148.936
	353.997
	671.429
	190.546
