# Supplementary material for: Associations of SARS-CoV-2 serum IgG with occupation and demographics of military personnel
Source: PLoS One. 2021 Aug 30;16(8):e0251114. doi: 10.1371/journal.pone.0251114 (PMC8405017; doi:10.1371/journal.pone.0251114)
Supplement: S8 Dataset — (XLSX) [file pone.0251114.s013.xlsx]

## Sheet: Sheet1
Time Point	NG382	NG187	NG527	NG326	NG539	NG347	NG350	NG13	NG1037	NG88	NG155	NG90	NG382	NG474	NG155	NG236	NG25
2	1.069
1	1.461
1		0.435
2		0.42
3		0.38
1			1.846
2			1.6185
3			1.96
2				1.486
1				1.799
1					1.761
2					3.162
1						1.733
2						2.1455
2							0.641
1							1.733
1								0.842
2								1.172
3									1.4385
2									1.963
1									2.171
1										1.006
2										1.7075
1											0.8475
2											0.868
1													1.069
2													1.461
2												0.592
1												0.651
1														0.3505
2														0.461
1															0.543
2															0.56
1																2.26
2																2.27
1																	0.41
2																	0.42
3																	0.44
